# Supplementary material for: Sodium 5-amino-1,3,4-thia­diazole-2-thiol­ate dihydrate
Source: Acta Crystallogr Sect E Struct Rep Online. 2009 Dec 4;66(Pt 1):m20. doi: 10.1107/S1600536809051897 (PMC2980096; doi:10.1107/S1600536809051897)
Supplement: Supplementary file 1 [file e-66-00m20-sup1.cif]

##############################################################################
###                                                                        ###
###        Electronic paper (Acta Crystallographica Section E)             ###
###                                                                        ###
##############################################################################
#                                                                            #
# This CIF contains the data in a paper accepted for publication in Acta     #
# Crystallographica Section E. It conforms to the requirements of Notes      #
# for Authors for Section E, and has been peer reviewed under the auspices   #
# of the IUCr Commission on Journals.                                        #
#                                                                            #
# Full details of the Crystallographic Information File format               #
# are given in the paper "The Crystallographic Information File (CIF):       #
# a New Standard Archive File for Crystallography" by S. R. Hall, F. H.      #
# Allen and I. D. Brown [Acta Cryst. (1991), A47, 655-685].                  #
#                                                                            #
# The current version of the core CIF dictionary is obtainable from          #
# ftp://ftp.iucr.org/pub/cif_core.dic. The current version number is 2.4.    #
#                                                                            #
# Software is freely available for graphical display of the structure(s) in  #
# this CIF.  For information consult the CIF home page http://www.iucr.org/  #
# cif/home.html                                                              #
#                                                                            #
# This file may be used for bona fide research purposes within the           #
# scientific community so long as proper attribution is given to the journal # 
# article from which it was obtained.                                        #
#                                                                            #
##############################################################################
                                             
data_global
_audit_creation_method     SHELXL-97
_journal_date_recd_electronic     2009-11-05
_journal_date_accepted     2009-12-02
_journal_name_full     'Acta Crystallographica, Section E'
_journal_year     2010
_journal_volume     66
_journal_issue      1
_journal_page_first     m20
_journal_page_last     m20
_journal_paper_category     QM
_journal_coeditor_code     PK2208
_publ_contact_author_name     'Shuping Luo'
_publ_contact_author_address
;
State Key Laboratory Breeding Base of Green Chemistry-Synthesis Technology
Zhejiang University of Technology
Hangzhou
310014
People's Republic of China
;
_publ_contact_author_email     'jiayiwu1984@163.com'
_publ_contact_author_fax     '86 571 88320066'
_publ_contact_author_phone     '86 571 88320430'
_publ_section_title
;
Sodium 5-amino-1,3,4-thiadiazole-2-thiolate dihydrate
;
_publ_section_title_footnote     .
loop_
    _publ_author_name
    _publ_author_address
    'Jiayi Wu'
;
State Key Laboratory Breeding Base of Green Chemistry-Synthesis Technology
Zhejiang University of Technology
Hangzhou
310014
People's Republic of China
;
    'Yifeng Wang'
;
State Key Laboratory Breeding Base of Green Chemistry-Synthesis Technology
Zhejiang University of Technology
Hangzhou
310014
People's Republic of China
;
    'Guo Yi'
;
State Key Laboratory Breeding Base of Green Chemistry-Synthesis Technology
Zhejiang University of Technology
Hangzhou
310014
People's Republic of China
;
    'Shuping Luo '
;
State Key Laboratory Breeding Base of Green Chemistry-Synthesis Technology
Zhejiang University of Technology
Hangzhou
310014
People's Republic of China
;
_chemical_name_systematic
;
;
data_I
_chemical_name_systematic
;
Sodium 5-amino-1,3,4-thiadiazole-2-thiolate dihydrate
;
_chemical_name_common
;
5-amino-2-thione-1,3,4-thiadiazole sodium dihydrate
;
_chemical_formula_moiety     'Na +, C2 H2 N3 S2 -, 2(H2 O)'
_chemical_formula_sum     'C2 H6 N3 Na O2 S2'
_chemical_formula_iupac     'Na +, C2 H2 N3 S2 -, 2H2 O'
_chemical_formula_weight     191.21
_chemical_melting_point     ?
_symmetry_cell_setting     monoclinic
_symmetry_space_group_name_H-M     'P 21/c'
_symmetry_space_group_name_Hall     '-P 2ybc'
loop_
    _symmetry_equiv_pos_as_xyz
    'x, y, z'
    '-x, y+1/2, -z+1/2'
    '-x, -y, -z'
    'x, -y-1/2, z-1/2'
_cell_length_a     8.7810(3)
_cell_length_b     20.0593(5)
_cell_length_c     8.4351(3)
_cell_angle_alpha     90.00
_cell_angle_beta     91.0260(10)
_cell_angle_gamma     90.00
_cell_volume     1485.53(8)
_cell_formula_units_Z     8
_cell_measurement_reflns_used     11555
_cell_measurement_theta_min     3.0
_cell_measurement_theta_max     27.4
_cell_measurement_temperature     296.0(10)
_exptl_crystal_description     'block'
_exptl_crystal_colour     'colorless'
_exptl_crystal_size_max     0.38
_exptl_crystal_size_mid     0.28
_exptl_crystal_size_min     0.17
_exptl_crystal_density_diffrn     1.710
_exptl_crystal_density_meas     ?
_exptl_crystal_density_method     'not measured'
_exptl_crystal_F_000     784
_exptl_absorpt_coefficient_mu     0.717
_exptl_absorpt_correction_type     multi-scan
_exptl_absorpt_process_details     '(ABSCOR; Higashi, 1995)'
_exptl_absorpt_correction_T_min     0.758
_exptl_absorpt_correction_T_max     0.885
_exptl_special_details
;
;
_diffrn_ambient_temperature     296.0(10)
_diffrn_radiation_type     MoK\a
_diffrn_radiation_wavelength     0.71073
_diffrn_radiation_source     'rolling anode'
_diffrn_radiation_monochromator     graphite
_diffrn_measurement_device_type     'Rigaku R-AXIS RAPID'
_diffrn_measurement_method     \w
_diffrn_detector_area_resol_mean     10.00
_diffrn_reflns_number     14264
_diffrn_reflns_av_R_equivalents     0.0263
_diffrn_reflns_av_sigmaI/netI     0.0221
_diffrn_reflns_theta_min     3.08
_diffrn_reflns_theta_max     27.42
_diffrn_reflns_theta_full     27.42
_diffrn_measured_fraction_theta_max     0.998
_diffrn_measured_fraction_theta_full     0.998
_diffrn_reflns_limit_h_min     -11
_diffrn_reflns_limit_h_max     11
_diffrn_reflns_limit_k_min     -25
_diffrn_reflns_limit_k_max     25
_diffrn_reflns_limit_l_min     -10
_diffrn_reflns_limit_l_max     10
_diffrn_standards_number     0
_diffrn_standards_interval_count     .
_diffrn_standards_interval_time     .
_diffrn_standards_decay_%     ?
_refine_special_details
;
Refinement of <i>F</i>^2^ against ALL reflections. The weighted <i>R</i>-factor
<i>wR</i> and goodness of fit <i>S</i> are based on <i>F</i>^2^, conventional
<i>R</i>-factors <i>R</i> are based on <i>F</i>, with <i>F</i> set to zero for
negative <i>F</i>^2^. The threshold expression of <i>F</i>^2^ >
2\s(<i>F</i>^2^) is used only for calculating <i>R</i>-factors(gt) <i>etc</i>.
and is not relevant to the choice of reflections for refinement.
<i>R</i>-factors based on <i>F</i>^2^ are statistically about twice as large
as those based on <i>F</i>, and <i>R</i>- factors based on ALL data will be
even larger.
;
_reflns_number_total     3376
_reflns_number_gt     2974
_reflns_threshold_expression     >2\s(I)
_refine_ls_structure_factor_coef     Fsqd
_refine_ls_matrix_type     full
_refine_ls_R_factor_all     0.0307
_refine_ls_R_factor_gt     0.0259
_refine_ls_wR_factor_gt     0.0567
_refine_ls_wR_factor_ref     0.0586
_refine_ls_goodness_of_fit_ref     1.001
_refine_ls_restrained_S_all     1.001
_refine_ls_number_reflns     3376
_refine_ls_number_parameters     182
_refine_ls_number_restraints     0
_refine_ls_hydrogen_treatment     constr
_refine_ls_weighting_scheme     calc
_refine_ls_weighting_details
         'calc w=1/[\s^2^(Fo^2^)+(0.0140P)^2^+1.0000P] where P=(Fo^2^+2Fc^2^)/3'
_atom_sites_solution_hydrogens     geom
_atom_sites_solution_primary     direct
_atom_sites_solution_secondary     difmap
_refine_ls_shift/su_max     0.001
_refine_ls_shift/su_mean     0.000
_refine_diff_density_max     0.303
_refine_diff_density_min     -0.317
_refine_ls_extinction_method     SHELXL
_refine_ls_extinction_coef     0.0516(12)
_refine_ls_extinction_expression
                                  'Fc^*^=kFc[1+0.001xFc^2^\l^3^/sin(2\q)]^-1/4^'
loop_
    _atom_type_symbol
    _atom_type_description
    _atom_type_scat_dispersion_real
    _atom_type_scat_dispersion_imag
    _atom_type_scat_source
    'C' 'C' 0.0033 0.0016
                         'International Tables Vol C Tables 4.2.6.8 and 6.1.1.4'
    'H' 'H' 0.0000 0.0000
                         'International Tables Vol C Tables 4.2.6.8 and 6.1.1.4'
    'N' 'N' 0.0061 0.0033
                         'International Tables Vol C Tables 4.2.6.8 and 6.1.1.4'
    'O' 'O' 0.0106 0.0060
                         'International Tables Vol C Tables 4.2.6.8 and 6.1.1.4'
    'Na' 'Na' 0.0362 0.0249
                         'International Tables Vol C Tables 4.2.6.8 and 6.1.1.4'
    'S' 'S' 0.1246 0.1234
                         'International Tables Vol C Tables 4.2.6.8 and 6.1.1.4'
_computing_data_collection     'PROCESS-AUTO (Rigaku/MSC, 2006)'
_computing_cell_refinement     'PROCESS-AUTO (Rigaku/MSC, 2006)'
_computing_data_reduction     'CrystalStructure (Rigaku/MSC, 2007)'
_computing_structure_solution     'SHELXS97 (Sheldrick, 2008)'
_computing_structure_refinement     'SHELXL97 (Sheldrick, 2008)'
_computing_molecular_graphics     'ORTEP-3 for Windows (Farrugia, 1997)'
_computing_publication_material     'WinGX (Farrugia, 1999)'
loop_
    _atom_site_type_symbol
    _atom_site_label
    _atom_site_fract_x
    _atom_site_fract_y
    _atom_site_fract_z
    _atom_site_U_iso_or_equiv
    _atom_site_adp_type
    _atom_site_calc_flag
    _atom_site_refinement_flags
    _atom_site_occupancy
    _atom_site_disorder_assembly
    _atom_site_disorder_group
    S S2B 0.46866(5) 0.720405(18) 0.04494(5) 0.03114(11) Uani d . 1 . .
    S S2A 0.97675(5) 0.708164(18) 0.53837(5) 0.03013(10) Uani d . 1 . .
    S S1B 0.71560(5) 0.66512(2) -0.16488(6) 0.03952(12) Uani d . 1 . .
    S S1A 1.23359(5) 0.65778(2) 0.75020(5) 0.03794(12) Uani d . 1 . .
    Na Na1B 0.71086(8) 0.49937(4) 0.47238(8) 0.04359(19) Uani d . 1 . .
    Na Na1A 0.98033(7) 0.50450(3) 0.20940(8) 0.03560(16) Uani d . 1 . .
    O O2A 0.70915(13) 0.49947(6) 0.18979(14) 0.0359(3) Uani d . 1 . .
    H H104 0.6554 0.5221 0.1237 0.054 Uiso d R 1 . .
    H H103 0.6897 0.4585 0.1699 0.054 Uiso d R 1 . .
    O O1A 0.99706(15) 0.58368(6) 0.00068(15) 0.0446(3) Uani d . 1 . .
    H H101 1.0720 0.6080 -0.0267 0.067 Uiso d R 1 . .
    H H102 0.9227 0.6081 -0.0358 0.067 Uiso d R 1 . .
    O O2B 0.75550(13) 0.50610(6) 0.74664(14) 0.0347(3) Uani d . 1 . .
    H H204 0.5182 0.6062 0.4294 0.052 Uiso d R 1 . .
    H H203 0.5156 0.6066 0.5812 0.052 Uiso d R 1 . .
    N N2B 0.41175(17) 0.60144(7) 0.13535(18) 0.0379(3) Uani d . 1 . .
    N N2A 0.93910(16) 0.58939(6) 0.43221(16) 0.0320(3) Uani d . 1 . .
    N N3B 0.53241(16) 0.59605(7) 0.03004(17) 0.0356(3) Uani d . 1 . .
    O O1B 0.50110(17) 0.57964(7) 0.50136(16) 0.0540(4) Uani d . 1 . .
    H H201 0.7328 0.5460 0.7754 0.081 Uiso d R 1 . .
    H H202 0.6964 0.4767 0.7880 0.081 Uiso d R 1 . .
    N N3A 1.05908(15) 0.58553(6) 0.54520(15) 0.0307(3) Uani d . 1 . .
    C C2A 0.88628(18) 0.65001(7) 0.41696(18) 0.0278(3) Uani d . 1 . .
    N N1A 0.76956(18) 0.66682(7) 0.31696(18) 0.0426(4) Uani d . 1 . .
    H H1A1 0.7261 0.6368 0.2592 0.051 Uiso calc R 1 . .
    H H1A2 0.7391 0.7075 0.3114 0.051 Uiso calc R 1 . .
    C C1B 0.57417(17) 0.65311(7) -0.02914(18) 0.0277(3) Uani d . 1 . .
    C C2B 0.36620(18) 0.66293(8) 0.15350(18) 0.0304(3) Uani d . 1 . .
    N N1B 0.24845(18) 0.67989(8) 0.2467(2) 0.0479(4) Uani d . 1 . .
    H H1B1 0.2000 0.6496 0.2972 0.057 Uiso calc R 1 . .
    H H1B2 0.2221 0.7210 0.2554 0.057 Uiso calc R 1 . .
    C C1A 1.09218(17) 0.64295(7) 0.61080(17) 0.0262(3) Uani d . 1 . .
loop_
    _atom_site_aniso_label
    _atom_site_aniso_U_11
    _atom_site_aniso_U_22
    _atom_site_aniso_U_33
    _atom_site_aniso_U_12
    _atom_site_aniso_U_13
    _atom_site_aniso_U_23
    S2B 0.0345(2) 0.02059(18) 0.0384(2) -0.00051(15) 0.00191(16) 0.00096(15)
    S2A 0.0354(2) 0.02064(18) 0.0342(2) 0.00192(15) -0.00284(16) -0.00291(15)
    S1B 0.0396(2) 0.0309(2) 0.0485(3) 0.00355(17) 0.01226(19) 0.00579(18)
    S1A 0.0416(2) 0.0306(2) 0.0411(2) -0.00624(17) -0.01399(18) 0.00242(17)
    Na1B 0.0385(4) 0.0584(5) 0.0339(4) 0.0037(3) 0.0013(3) 0.0044(3)
    Na1A 0.0322(3) 0.0395(4) 0.0351(3) 0.0030(3) 0.0002(3) -0.0019(3)
    O2A 0.0390(6) 0.0304(6) 0.0380(6) 0.0020(5) -0.0086(5) -0.0004(5)
    O1A 0.0437(7) 0.0404(7) 0.0497(7) -0.0024(6) 0.0003(6) 0.0079(6)
    O2B 0.0352(6) 0.0321(6) 0.0370(6) -0.0011(5) 0.0036(5) 0.0002(5)
    N2B 0.0408(8) 0.0264(7) 0.0467(8) 0.0025(6) 0.0098(6) 0.0080(6)
    N2A 0.0395(7) 0.0238(6) 0.0323(7) 0.0009(6) -0.0083(6) -0.0022(5)
    N3B 0.0383(8) 0.0251(7) 0.0437(8) 0.0045(6) 0.0069(6) 0.0060(6)
    O1B 0.0642(9) 0.0502(8) 0.0478(8) 0.0032(7) 0.0073(7) 0.0103(6)
    N3A 0.0358(7) 0.0230(6) 0.0330(7) 0.0014(5) -0.0071(6) -0.0008(5)
    C2A 0.0318(8) 0.0251(7) 0.0266(7) -0.0002(6) -0.0001(6) -0.0010(6)
    N1A 0.0486(9) 0.0313(7) 0.0473(9) 0.0050(6) -0.0182(7) -0.0007(6)
    C1B 0.0284(7) 0.0240(7) 0.0304(7) 0.0020(6) -0.0050(6) 0.0014(6)
    C2B 0.0325(8) 0.0278(8) 0.0308(8) -0.0020(6) -0.0017(6) 0.0029(6)
    N1B 0.0521(10) 0.0336(8) 0.0588(10) 0.0017(7) 0.0236(8) 0.0014(7)
    C1A 0.0296(7) 0.0233(7) 0.0257(7) -0.0010(6) 0.0020(6) 0.0029(6)
_geom_special_details
;
All e.s.d.'s (except the e.s.d. in the dihedral angle between two l.s. planes)
are estimated using the full covariance matrix. The cell e.s.d.'s are taken
into account individually in the estimation of e.s.d.'s in distances, angles
and torsion angles; correlations between e.s.d.'s in cell parameters are only
used when they are defined by crystal symmetry. An approximate (isotropic)
treatment of cell e.s.d.'s is used for estimating e.s.d.'s involving l.s.
planes.
;
loop_
    _geom_bond_atom_site_label_1
    _geom_bond_atom_site_label_2
    _geom_bond_site_symmetry_2
    _geom_bond_distance
    _geom_bond_publ_flag
    S2B C2B . 1.7340(16) ?
    S2B C1B . 1.7583(15) ?
    S2A C2A . 1.7354(15) ?
    S2A C1A . 1.7578(15) ?
    S1B C1B . 1.7211(16) ?
    S1A C1A . 1.7207(16) ?
    Na1B O2B . 2.3433(13) ?
    Na1B O2A . 2.3835(13) ?
    Na1B O1B 3_666 2.4576(17) ?
    Na1B O1B . 2.4619(16) ?
    Na1B Na1A . 3.2739(10) ?
    Na1A O2B 3_766 2.3521(13) ?
    Na1A O1A . 2.3776(14) ?
    Na1A O2A . 2.3862(14) ?
    Na1A O1A 3_765 2.5141(15) ?
    O2A H104 . 0.8538 ?
    O2A H103 . 0.8559 ?
    O1A Na1A 3_765 2.5141(15) ?
    O1A H101 . 0.8545 ?
    O1A H102 . 0.8684 ?
    O2B Na1A 3_766 2.3521(13) ?
    O2B H201 . 0.8609 ?
    O2B H202 . 0.8632 ?
    N2B C2B . 1.306(2) ?
    N2B N3B . 1.3989(19) ?
    N2A C2A . 1.3071(19) ?
    N2A N3A . 1.4100(18) ?
    N3B C1B . 1.304(2) ?
    O1B Na1B 3_666 2.4576(17) ?
    O1B H204 . 0.8227 ?
    O1B H203 . 0.8710 ?
    N3A C1A . 1.3082(19) ?
    N3A Na1B 3_766 2.6485(15) ?
    N3A Na1A 3_766 2.7735(15) ?
    C2A N1A . 1.358(2) ?
    N1A H1A1 . 0.8600 ?
    N1A H1A2 . 0.8600 ?
    C2B N1B . 1.354(2) ?
    N1B H1B1 . 0.8600 ?
    N1B H1B2 . 0.8600 ?
loop_
    _geom_angle_atom_site_label_1
    _geom_angle_atom_site_label_2
    _geom_angle_atom_site_label_3
    _geom_angle_site_symmetry_1
    _geom_angle_site_symmetry_3
    _geom_angle
    _geom_angle_publ_flag
    C2B S2B C1B . . 87.65(8) ?
    C2A S2A C1A . . 87.70(7) ?
    O2B Na1B O2A . . 170.14(5) ?
    O2B Na1B O1B . 3_666 93.54(5) ?
    O2A Na1B O1B . 3_666 95.71(5) ?
    O2B Na1B O1B . . 88.66(5) ?
    O2A Na1B O1B . . 96.17(5) ?
    O1B Na1B O1B 3_666 . 81.01(6) ?
    O2B Na1B N3A . 3_766 88.74(5) ?
    O2A Na1B N3A . 3_766 86.31(5) ?
    O1B Na1B N3A 3_666 3_766 99.79(5) ?
    O1B Na1B N3A . 3_766 177.32(5) ?
    O2B Na1B N2A . . 88.52(5) ?
    O2A Na1B N2A . . 82.33(4) ?
    O1B Na1B N2A 3_666 . 177.48(5) ?
    O1B Na1B N2A . . 97.60(5) ?
    N3A Na1B N2A 3_766 . 81.70(5) ?
    O2B Na1B Na1A . . 123.85(4) ?
    O2A Na1B Na1A . . 46.69(3) ?
    O1B Na1B Na1A 3_666 . 129.72(5) ?
    O1B Na1B Na1A . . 126.71(4) ?
    N3A Na1B Na1A 3_766 . 54.62(3) ?
    N2A Na1B Na1A . . 49.64(3) ?
    O2B Na1B Na1B . 3_666 91.44(4) ?
    O2A Na1B Na1B . 3_666 97.82(4) ?
    O1B Na1B Na1B 3_666 3_666 40.55(4) ?
    O1B Na1B Na1B . 3_666 40.46(4) ?
    N3A Na1B Na1B 3_766 3_666 140.27(5) ?
    N2A Na1B Na1B . 3_666 138.02(5) ?
    Na1A Na1B Na1B . 3_666 144.42(3) ?
    O2B Na1B Na1A . 3_766 36.43(3) ?
    O2A Na1B Na1A . 3_766 134.54(4) ?
    O1B Na1B Na1A 3_666 3_766 117.21(4) ?
    O1B Na1B Na1A . 3_766 118.11(4) ?
    N3A Na1B Na1A 3_766 3_766 59.24(3) ?
    N2A Na1B Na1A . 3_766 65.29(3) ?
    Na1A Na1B Na1A . 3_766 87.93(2) ?
    Na1B Na1B Na1A 3_666 3_766 127.63(3) ?
    O2B Na1A O1A 3_766 . 95.93(5) ?
    O2B Na1A O2A 3_766 . 170.82(5) ?
    O1A Na1A O2A . . 92.97(5) ?
    O2B Na1A O1A 3_766 3_765 87.56(5) ?
    O1A Na1A O1A . 3_765 86.64(5) ?
    O2A Na1A O1A . 3_765 90.73(5) ?
    O2B Na1A N2A 3_766 . 95.52(5) ?
    O1A Na1A N2A . . 96.34(5) ?
    O2A Na1A N2A . . 85.71(5) ?
    O1A Na1A N2A 3_765 . 175.46(5) ?
    O2B Na1A N3A 3_766 3_766 87.67(4) ?
    O1A Na1A N3A . 3_766 176.24(5) ?
    O2A Na1A N3A . 3_766 83.48(4) ?
    O1A Na1A N3A 3_765 3_766 94.61(4) ?
    N2A Na1A N3A . 3_766 82.20(4) ?
    O2B Na1A Na1B 3_766 . 127.81(4) ?
    O1A Na1A Na1B . . 125.29(4) ?
    O2A Na1A Na1B . . 46.62(3) ?
    O1A Na1A Na1B 3_765 . 121.51(4) ?
    N2A Na1A Na1B . . 53.95(4) ?
    N3A Na1A Na1B 3_766 . 51.13(3) ?
    O2B Na1A Na1A 3_766 3_765 92.23(4) ?
    O1A Na1A Na1A . 3_765 44.83(4) ?
    O2A Na1A Na1A . 3_765 92.49(4) ?
    O1A Na1A Na1A 3_765 3_765 41.81(3) ?
    N2A Na1A Na1A . 3_765 141.05(5) ?
    N3A Na1A Na1A 3_766 3_765 136.32(4) ?
    Na1B Na1A Na1A . 3_765 139.01(3) ?
    O2B Na1A Na1B 3_766 3_766 36.27(3) ?
    O1A Na1A Na1B . 3_766 119.10(4) ?
    O2A Na1A Na1B . 3_766 138.61(4) ?
    O1A Na1A Na1B 3_765 3_766 114.91(4) ?
    N2A Na1A Na1B . 3_766 66.59(3) ?
    N3A Na1A Na1B 3_766 3_766 63.54(3) ?
    Na1B Na1A Na1B . 3_766 92.07(2) ?
    Na1A Na1A Na1B 3_765 3_766 128.47(3) ?
    Na1B O2A Na1A . . 86.69(4) ?
    Na1B O2A H104 . . 130.3 ?
    Na1A O2A H104 . . 124.2 ?
    Na1B O2A H103 . . 101.1 ?
    Na1A O2A H103 . . 104.4 ?
    H104 O2A H103 . . 106.1 ?
    Na1A O1A Na1A . 3_765 93.36(5) ?
    Na1A O1A H101 . . 129.8 ?
    Na1A O1A H101 3_765 . 98.1 ?
    Na1A O1A H102 . . 125.7 ?
    Na1A O1A H102 3_765 . 102.5 ?
    H101 O1A H102 . . 99.2 ?
    Na1B O2B Na1A . 3_766 107.31(5) ?
    Na1B O2B H201 . . 107.3 ?
    Na1A O2B H201 3_766 . 105.8 ?
    Na1B O2B H202 . . 105.6 ?
    Na1A O2B H202 3_766 . 118.2 ?
    H201 O2B H202 . . 112.2 ?
    C2B N2B N3B . . 112.60(13) ?
    C2A N2A N3A . . 112.15(12) ?
    C2A N2A Na1A . . 126.84(10) ?
    N3A N2A Na1A . . 110.19(9) ?
    C2A N2A Na1B . . 111.62(10) ?
    N3A N2A Na1B . . 114.97(9) ?
    Na1A N2A Na1B . . 76.41(4) ?
    C1B N3B N2B . . 113.37(13) ?
    Na1B O1B Na1B 3_666 . 98.99(6) ?
    Na1B O1B H204 3_666 . 129.2 ?
    Na1B O1B H204 . . 101.7 ?
    Na1B O1B H203 3_666 . 115.5 ?
    Na1B O1B H203 . . 112.5 ?
    H204 O1B H203 . . 98.3 ?
    C1A N3A N2A . . 113.29(12) ?
    C1A N3A Na1B . 3_766 115.21(10) ?
    N2A N3A Na1B . 3_766 123.97(9) ?
    C1A N3A Na1A . 3_766 106.70(10) ?
    N2A N3A Na1A . 3_766 116.01(9) ?
    Na1B N3A Na1A 3_766 3_766 74.25(4) ?
    N2A C2A N1A . . 123.68(14) ?
    N2A C2A S2A . . 114.17(11) ?
    N1A C2A S2A . . 122.15(12) ?
    C2A N1A H1A1 . . 120.0 ?
    C2A N1A H1A2 . . 120.0 ?
    H1A1 N1A H1A2 . . 120.0 ?
    N3B C1B S1B . . 126.07(12) ?
    N3B C1B S2B . . 112.60(12) ?
    S1B C1B S2B . . 121.34(9) ?
    N2B C2B N1B . . 122.96(15) ?
    N2B C2B S2B . . 113.76(12) ?
    N1B C2B S2B . . 123.27(13) ?
    C2B N1B H1B1 . . 120.0 ?
    C2B N1B H1B2 . . 120.0 ?
    H1B1 N1B H1B2 . . 120.0 ?
    N3A C1A S1A . . 126.40(12) ?
    N3A C1A S2A . . 112.69(11) ?
    S1A C1A S2A . . 120.89(9) ?
loop_
    _geom_torsion_atom_site_label_1
    _geom_torsion_atom_site_label_2
    _geom_torsion_atom_site_label_3
    _geom_torsion_atom_site_label_4
    _geom_torsion_site_symmetry_1
    _geom_torsion_site_symmetry_2
    _geom_torsion_site_symmetry_3
    _geom_torsion_site_symmetry_4
    _geom_torsion
    _geom_torsion_publ_flag
    O2B Na1B Na1A O2B . . . 3_766 13.17(9) ?
    O2A Na1B Na1A O2B . . . 3_766 -170.38(7) ?
    O1B Na1B Na1A O2B 3_666 . . 3_766 -117.66(7) ?
    O1B Na1B Na1A O2B . . . 3_766 130.87(7) ?
    N3A Na1B Na1A O2B 3_766 . . 3_766 -46.25(6) ?
    N2A Na1B Na1A O2B . . . 3_766 65.53(6) ?
    Na1B Na1B Na1A O2B 3_666 . . 3_766 -175.20(6) ?
    Na1A Na1B Na1A O2B 3_766 . . 3_766 6.74(5) ?
    O2B Na1B Na1A O1A . . . . -122.01(6) ?
    O2A Na1B Na1A O1A . . . . 54.43(6) ?
    O1B Na1B Na1A O1A 3_666 . . . 107.16(7) ?
    O1B Na1B Na1A O1A . . . . -4.31(8) ?
    N3A Na1B Na1A O1A 3_766 . . . 178.56(6) ?
    N2A Na1B Na1A O1A . . . . -69.65(6) ?
    Na1B Na1B Na1A O1A 3_666 . . . 49.61(9) ?
    Na1A Na1B Na1A O1A 3_766 . . . -128.44(5) ?
    O2B Na1B Na1A O2A . . . . -176.45(7) ?
    O1B Na1B Na1A O2A 3_666 . . . 52.73(7) ?
    O1B Na1B Na1A O2A . . . . -58.74(7) ?
    N3A Na1B Na1A O2A 3_766 . . . 124.13(6) ?
    N2A Na1B Na1A O2A . . . . -124.09(6) ?
    Na1B Na1B Na1A O2A 3_666 . . . -4.82(7) ?
    Na1A Na1B Na1A O2A 3_766 . . . 177.12(5) ?
    O2B Na1B Na1A O1A . . . 3_765 127.53(6) ?
    O2A Na1B Na1A O1A . . . 3_765 -56.03(6) ?
    O1B Na1B Na1A O1A 3_666 . . 3_765 -3.30(8) ?
    O1B Na1B Na1A O1A . . . 3_765 -114.77(7) ?
    N3A Na1B Na1A O1A 3_766 . . 3_765 68.10(6) ?
    N2A Na1B Na1A O1A . . . 3_765 179.89(6) ?
    Na1B Na1B Na1A O1A 3_666 . . 3_765 -60.85(8) ?
    Na1A Na1B Na1A O1A 3_766 . . 3_765 121.10(5) ?
    O2B Na1B Na1A N2A . . . . -52.36(6) ?
    O2A Na1B Na1A N2A . . . . 124.09(6) ?
    O1B Na1B Na1A N2A 3_666 . . . 176.81(7) ?
    O1B Na1B Na1A N2A . . . . 65.34(7) ?
    N3A Na1B Na1A N2A 3_766 . . . -111.79(5) ?
    Na1B Na1B Na1A N2A 3_666 . . . 119.27(8) ?
    Na1A Na1B Na1A N2A 3_766 . . . -58.79(4) ?
    O2B Na1B Na1A N3A . . . 3_766 59.43(6) ?
    O2A Na1B Na1A N3A . . . 3_766 -124.13(6) ?
    O1B Na1B Na1A N3A 3_666 . . 3_766 -71.40(6) ?
    O1B Na1B Na1A N3A . . . 3_766 177.13(7) ?
    N2A Na1B Na1A N3A . . . 3_766 111.79(5) ?
    Na1B Na1B Na1A N3A 3_666 . . 3_766 -128.95(8) ?
    Na1A Na1B Na1A N3A 3_766 . . 3_766 52.99(4) ?
    O2B Na1B Na1A Na1A . . . 3_765 178.67(5) ?
    O2A Na1B Na1A Na1A . . . 3_765 -4.89(6) ?
    O1B Na1B Na1A Na1A 3_666 . . 3_765 47.84(8) ?
    O1B Na1B Na1A Na1A . . . 3_765 -63.63(8) ?
    N3A Na1B Na1A Na1A 3_766 . . 3_765 119.24(6) ?
    N2A Na1B Na1A Na1A . . . 3_765 -128.97(7) ?
    Na1B Na1B Na1A Na1A 3_666 . . 3_765 -9.71(10) ?
    Na1A Na1B Na1A Na1A 3_766 . . 3_765 172.24(6) ?
    O2B Na1B Na1A Na1B . . . 3_766 6.43(4) ?
    O2A Na1B Na1A Na1B . . . 3_766 -177.12(5) ?
    O1B Na1B Na1A Na1B 3_666 . . 3_766 -124.39(6) ?
    O1B Na1B Na1A Na1B . . . 3_766 124.14(6) ?
    N3A Na1B Na1A Na1B 3_766 . . 3_766 -52.99(4) ?
    N2A Na1B Na1A Na1B . . . 3_766 58.79(4) ?
    Na1B Na1B Na1A Na1B 3_666 . . 3_766 178.06(7) ?
    Na1A Na1B Na1A Na1B 3_766 . . 3_766 0.0 ?
    O1B Na1B O2A Na1A 3_666 . . . -142.04(5) ?
    O1B Na1B O2A Na1A . . . . 136.43(5) ?
    N3A Na1B O2A Na1A 3_766 . . . -42.56(4) ?
    N2A Na1B O2A Na1A . . . . 39.55(4) ?
    Na1B Na1B O2A Na1A 3_666 . . . 177.17(4) ?
    Na1A Na1B O2A Na1A 3_766 . . . -4.04(7) ?
    O1A Na1A O2A Na1B . . . . -138.33(5) ?
    O1A Na1A O2A Na1B 3_765 . . . 135.00(4) ?
    N2A Na1A O2A Na1B . . . . -42.18(4) ?
    N3A Na1A O2A Na1B 3_766 . . . 40.44(4) ?
    Na1A Na1A O2A Na1B 3_765 . . . 176.79(4) ?
    Na1B Na1A O2A Na1B 3_766 . . . 4.35(7) ?
    O2B Na1A O1A Na1A 3_766 . . 3_765 87.19(5) ?
    O2A Na1A O1A Na1A . . . 3_765 -90.55(5) ?
    O1A Na1A O1A Na1A 3_765 . . 3_765 0.0 ?
    N2A Na1A O1A Na1A . . . 3_765 -176.56(5) ?
    Na1B Na1A O1A Na1A . . . 3_765 -126.85(5) ?
    Na1B Na1A O1A Na1A 3_766 . . 3_765 116.75(4) ?
    O1B Na1B O2B Na1A 3_666 . . 3_766 133.46(6) ?
    O1B Na1B O2B Na1A . . . 3_766 -145.64(5) ?
    N3A Na1B O2B Na1A 3_766 . . 3_766 33.73(5) ?
    N2A Na1B O2B Na1A . . . 3_766 -48.00(5) ?
    Na1A Na1B O2B Na1A . . . 3_766 -10.87(7) ?
    Na1B Na1B O2B Na1A 3_666 . . 3_766 173.99(4) ?
    O2B Na1A N2A C2A 3_766 . . . 119.25(13) ?
    O1A Na1A N2A C2A . . . . 22.63(14) ?
    O2A Na1A N2A C2A . . . . -69.88(14) ?
    N3A Na1A N2A C2A 3_766 . . . -153.88(14) ?
    Na1B Na1A N2A C2A . . . . -107.01(14) ?
    Na1A Na1A N2A C2A 3_765 . . . 18.77(17) ?
    Na1B Na1A N2A C2A 3_766 . . . 141.65(14) ?
    O2B Na1A N2A N3A 3_766 . . . -21.79(10) ?
    O1A Na1A N2A N3A . . . . -118.40(10) ?
    O2A Na1A N2A N3A . . . . 149.09(10) ?
    N3A Na1A N2A N3A 3_766 . . . 65.09(10) ?
    Na1B Na1A N2A N3A . . . . 111.96(10) ?
    Na1A Na1A N2A N3A 3_765 . . . -122.26(9) ?
    Na1B Na1A N2A N3A 3_766 . . . 0.61(8) ?
    O2B Na1A N2A Na1B 3_766 . . . -133.74(4) ?
    O1A Na1A N2A Na1B . . . . 129.64(4) ?
    O2A Na1A N2A Na1B . . . . 37.13(4) ?
    N3A Na1A N2A Na1B 3_766 . . . -46.86(4) ?
    Na1A Na1A N2A Na1B 3_765 . . . 125.78(6) ?
    Na1B Na1A N2A Na1B 3_766 . . . -111.34(3) ?
    O2B Na1B N2A C2A . . . . -96.54(11) ?
    O2A Na1B N2A C2A . . . . 87.15(11) ?
    O1B Na1B N2A C2A . . . . -8.10(11) ?
    N3A Na1B N2A C2A 3_766 . . . 174.51(11) ?
    Na1A Na1B N2A C2A . . . . 124.59(11) ?
    Na1B Na1B N2A C2A 3_666 . . . -6.04(14) ?
    Na1A Na1B N2A C2A 3_766 . . . -125.60(11) ?
    O2B Na1B N2A N3A . . . . 32.66(10) ?
    O2A Na1B N2A N3A . . . . -143.65(10) ?
    O1B Na1B N2A N3A . . . . 121.10(10) ?
    N3A Na1B N2A N3A 3_766 . . . -56.29(11) ?
    Na1A Na1B N2A N3A . . . . -106.21(10) ?
    Na1B Na1B N2A N3A 3_666 . . . 123.16(10) ?
    Na1A Na1B N2A N3A 3_766 . . . 3.60(9) ?
    O2B Na1B N2A Na1A . . . . 138.86(4) ?
    O2A Na1B N2A Na1A . . . . -37.45(4) ?
    O1B Na1B N2A Na1A . . . . -132.69(5) ?
    N3A Na1B N2A Na1A 3_766 . . . 49.92(4) ?
    Na1B Na1B N2A Na1A 3_666 . . . -130.63(6) ?
    Na1A Na1B N2A Na1A 3_766 . . . 109.80(3) ?
    C2B N2B N3B C1B . . . . -0.4(2) ?
    O2B Na1B O1B Na1B . . . 3_666 -93.80(5) ?
    O2A Na1B O1B Na1B . . . 3_666 94.83(5) ?
    O1B Na1B O1B Na1B 3_666 . . 3_666 0.0 ?
    N2A Na1B O1B Na1B . . . 3_666 177.88(5) ?
    Na1A Na1B O1B Na1B . . . 3_666 133.56(5) ?
    Na1A Na1B O1B Na1B 3_766 . . 3_666 -116.13(5) ?
    C2A N2A N3A C1A . . . . 0.06(19) ?
    Na1A N2A N3A C1A . . . . 147.14(11) ?
    Na1B N2A N3A C1A . . . . -128.88(11) ?
    C2A N2A N3A Na1B . . . 3_766 -148.06(11) ?
    Na1A N2A N3A Na1B . . . 3_766 -0.97(13) ?
    Na1B N2A N3A Na1B . . . 3_766 83.01(11) ?
    C2A N2A N3A Na1A . . . 3_766 123.98(12) ?
    Na1A N2A N3A Na1A . . . 3_766 -88.94(9) ?
    Na1B N2A N3A Na1A . . . 3_766 -4.96(12) ?
    N3A N2A C2A N1A . . . . -179.29(15) ?
    Na1A N2A C2A N1A . . . . 40.3(2) ?
    Na1B N2A C2A N1A . . . . -48.62(19) ?
    N3A N2A C2A S2A . . . . -0.11(17) ?
    Na1A N2A C2A S2A . . . . -140.52(9) ?
    Na1B N2A C2A S2A . . . . 130.56(8) ?
    C1A S2A C2A N2A . . . . 0.09(13) ?
    C1A S2A C2A N1A . . . . 179.29(15) ?
    N2B N3B C1B S1B . . . . -178.64(12) ?
    N2B N3B C1B S2B . . . . 1.37(18) ?
    C2B S2B C1B N3B . . . . -1.48(13) ?
    C2B S2B C1B S1B . . . . 178.53(10) ?
    N3B N2B C2B N1B . . . . 178.31(16) ?
    N3B N2B C2B S2B . . . . -0.78(19) ?
    C1B S2B C2B N2B . . . . 1.26(13) ?
    C1B S2B C2B N1B . . . . -177.82(16) ?
    N2A N3A C1A S1A . . . . -178.68(11) ?
    Na1B N3A C1A S1A 3_766 . . . -27.64(17) ?
    Na1A N3A C1A S1A 3_766 . . . 52.46(15) ?
    N2A N3A C1A S2A . . . . 0.01(17) ?
    Na1B N3A C1A S2A 3_766 . . . 151.06(7) ?
    Na1A N3A C1A S2A 3_766 . . . -128.85(8) ?
    C2A S2A C1A N3A . . . . -0.06(12) ?
    C2A S2A C1A S1A . . . . 178.72(10) ?
loop_
    _geom_hbond_atom_site_label_D
    _geom_hbond_atom_site_label_H
    _geom_hbond_atom_site_label_A
    _geom_hbond_site_symmetry_A
    _geom_hbond_distance_DH
    _geom_hbond_distance_HA
    _geom_hbond_distance_DA
    _geom_hbond_angle_DHA
    O2A H104 N3B . 0.85 1.99 2.8113(18) 160.8
    O1A H102 S1B . 0.87 2.39 3.2563(14) 172.4
    O2B H201 S1B 1_556 0.86 2.45 3.2962(12) 168.9
    O2B H202 N2B 3_666 0.86 1.95 2.8024(18) 169.5
    N1A H1A2 S1B 4_576 0.86 2.57 3.4081(16) 164.6
    N1B H1B2 S1A 4_475 0.86 2.43 3.2589(17) 160.9
