# Supplementary material for: Sodium 5-amino-1,3,4-thia­diazole-2-thiol­ate dihydrate
Source: Acta Crystallogr Sect E Struct Rep Online. 2009 Dec 4;66(Pt 1):m20. doi: 10.1107/S1600536809051897 (PMC2980096; doi:10.1107/S1600536809051897)
Supplement: Supplementary file 2 [file e-66-00m20-Isup2.hkl]

#
# h,k,l, Fc-squared, Fo-squared, sigma(Fo-squared) and status flag
#
data_I
_shelx_title ' wjy-s2 in P 21/c'
_shelx_refln_list_code          4
_shelx_F_calc_maximum      274.68
_exptl_crystal_F_000       784.00
_reflns_d_resolution_high  0.7717
 
loop_
 _symmetry_equiv_pos_as_xyz
 'x, y, z'
 '-x, y+1/2, -z+1/2'
 '-x, -y, -z'
 'x, -y-1/2, z-1/2'
 
_cell_length_a     8.7810
_cell_length_b    20.0593
_cell_length_c     8.4351
_cell_angle_alpha  90.000
_cell_angle_beta   91.026
_cell_angle_gamma  90.000
 
_shelx_F_squared_multiplier     1.000
 
loop_
 _refln_index_h
 _refln_index_k
 _refln_index_l
 _refln_F_squared_calc
 _refln_F_squared_meas
 _refln_F_squared_sigma
 _refln_observed_status
   2   0   0     1268.01     1304.14     15.77 o
   3   0   0     6191.19     6547.92    128.35 o
   4   0   0    46018.04    44888.40   1578.15 o
   5   0   0      575.38      513.61     11.92 o
   6   0   0      491.05      533.77     10.08 o
   7   0   0      892.42      859.46     21.87 o
   8   0   0      715.55      688.41     15.87 o
   9   0   0       10.27       10.32      2.44 o
  10   0   0       18.37       21.96      7.09 o
  11   0   0       33.72       26.19     13.55 o
   2   1   0      410.44      481.84      5.16 o
   3   1   0        0.32        2.19      1.57 o
   4   1   0     4038.91     4060.46     50.71 o
   5   1   0        8.43        9.79      1.85 o
   6   1   0        8.73        8.90      2.86 o
   7   1   0      231.53      214.52      4.75 o
   8   1   0     2753.03     2614.51     33.28 o
   9   1   0       86.90       88.59      2.84 o
  10   1   0      173.18      150.79     13.73 o
  11   1   0       91.59       93.61     14.59 o
   1   2   0     1064.18     1058.74     13.77 o
   2   2   0      351.37      306.06      3.59 o
   3   2   0     4428.53     4528.82     59.09 o
   4   2   0       27.88       20.16      1.78 o
   5   2   0      321.34      320.05      5.42 o
   6   2   0       25.13       35.78      2.39 o
   7   2   0      318.46      320.59      4.36 o
   8   2   0       68.36       76.55      2.28 o
   9   2   0      177.61      165.90      6.30 o
  10   2   0       84.62       90.26      4.48 o
  11   2   0        8.24       16.35      6.60 o
   1   3   0        0.80       20.10      3.37 o
   2   3   0      440.92      411.21     13.72 o
   3   3   0       14.68        3.78      1.42 o
   4   3   0     1455.64     1399.28     15.41 o
   5   3   0      240.64      229.38      4.31 o
   6   3   0     1917.35     1845.26     19.91 o
   7   3   0      265.52      234.85      6.84 o
   8   3   0      852.01      845.33     25.57 o
   9   3   0       93.64      102.12      6.64 o
  10   3   0      321.65      315.04      7.89 o
  11   3   0        9.73        6.99      6.77 o
   0   4   0     1806.43     1964.96     25.55 o
   1   4   0       58.53       56.50      2.13 o
   2   4   0       12.97       15.39      1.08 o
   3   4   0     3491.13     3420.47     44.24 o
   4   4   0     3458.20     3644.99     52.38 o
   5   4   0       21.57       39.90      2.15 o
   6   4   0     2434.58     2545.32     55.03 o
   7   4   0     1002.16      981.83     17.76 o
   8   4   0        2.87        3.46      4.83 o
   9   4   0        8.14       18.25      3.75 o
  10   4   0        1.84        0.01      2.90 o
  11   4   0       42.48       33.27      6.84 o
   1   5   0        0.19        5.56      1.24 o
   2   5   0     1181.33     1152.51     19.00 o
   3   5   0      357.75      344.77      8.24 o
   4   5   0        0.04       -0.31      1.53 o
   5   5   0        3.92        4.81      1.69 o
   6   5   0     3401.25     3373.45     58.63 o
   7   5   0      429.09      410.34      8.90 o
   8   5   0      169.61      162.89      5.58 o
   9   5   0      131.15      141.80      6.73 o
  10   5   0      171.92      183.59      6.39 o
  11   5   0       75.56       81.41     13.06 o
   0   6   0    24161.60    20569.50    496.42 o
   1   6   0      632.58      628.86      7.24 o
   2   6   0    59293.25    51456.09   2430.39 o
   3   6   0     5442.88     5276.73    103.60 o
   4   6   0     3327.21     3296.04     44.97 o
   5   6   0       67.93       75.36      3.01 o
   6   6   0     2065.77     2020.16     48.55 o
   7   6   0     1154.98     1111.57     24.53 o
   8   6   0      400.01      390.27     10.25 o
   9   6   0       22.43       23.79      5.77 o
  10   6   0       45.76       38.46      3.55 o
  11   6   0        3.14       -1.81      2.56 o
   1   7   0      295.35      325.68      4.07 o
   2   7   0      200.07      219.31      4.46 o
   3   7   0      131.97      148.62      2.98 o
   4   7   0      209.67      182.83      4.02 o
   5   7   0      133.26      150.77      3.44 o
   6   7   0      357.63      379.79      8.49 o
   7   7   0       43.78       50.55      9.17 o
   8   7   0      654.33      643.22     16.37 o
   9   7   0       58.28       56.80      5.74 o
  10   7   0        1.65        5.73      3.63 o
   0   8   0      654.15      560.36      8.06 o
   1   8   0       79.59       81.39      2.26 o
   2   8   0      481.99      598.82      6.88 o
   3   8   0      266.38      266.20      4.02 o
   4   8   0       13.77       16.38      1.96 o
   5   8   0      316.87      294.00      6.05 o
   6   8   0       42.82       62.97      6.24 o
   7   8   0      327.81      333.00      7.23 o
   8   8   0       22.11       29.50      4.96 o
   9   8   0        4.23        7.55      2.91 o
  10   8   0       30.01       32.54      4.41 o
   1   9   0        0.76       -0.08      1.18 o
   2   9   0      338.16      367.14      4.76 o
   3   9   0        4.20        6.35      1.20 o
   4   9   0      188.55      212.58      4.49 o
   5   9   0      164.64      154.94      4.19 o
   6   9   0      261.53      243.51     11.78 o
   7   9   0      123.94      135.55      4.29 o
   8   9   0        9.37       12.69      3.11 o
   9   9   0      103.38      114.97      8.46 o
  10   9   0        6.08        9.70      5.56 o
   0  10   0     8277.26     8146.68    166.70 o
   1  10   0      987.75      931.72     13.38 o
   2  10   0     8809.79     8890.34    155.09 o
   3  10   0     3255.63     3371.05     39.72 o
   4  10   0     3726.12     3873.03     43.12 o
   5  10   0      107.52      123.79      8.05 o
   6  10   0     1365.95     1329.60     28.59 o
   7  10   0      531.56      523.04     11.56 o
   8  10   0        9.55        9.99      4.31 o
   9  10   0      103.71      111.01      7.97 o
  10  10   0        1.48       -3.21      4.43 o
   1  11   0        1.49        8.32      4.55 o
   2  11   0     1128.86     1184.22     14.70 o
   3  11   0       16.58       27.90      2.25 o
   4  11   0       96.28      109.83      2.53 o
   5  11   0      201.98      190.04      5.27 o
   6  11   0     3236.62     3195.02     49.79 o
   7  11   0        2.29        3.22      3.41 o
   8  11   0       19.30       21.93      5.57 o
   9  11   0      525.82      560.73     15.81 o
  10  11   0      256.24      274.90     19.12 o
   0  12   0    20027.02    18932.01    537.84 o
   1  12   0        4.01        7.48      1.49 o
   2  12   0     6248.80     6200.75    106.83 o
   3  12   0     1143.68     1162.21     18.57 o
   4  12   0     2522.36     2617.59     28.89 o
   5  12   0      338.58      346.09      4.60 o
   6  12   0     1046.65     1033.35     15.29 o
   7  12   0       41.33       40.06      3.22 o
   8  12   0       27.39       36.10      3.73 o
   9  12   0      107.06      122.65      6.36 o
  10  12   0       11.46       12.10      4.29 o
   1  13   0      183.45      179.79      7.73 o
   2  13   0       87.53       72.27      3.43 o
   3  13   0       81.18       81.31      2.83 o
   4  13   0       57.36       51.18      2.30 o
   5  13   0      269.58      259.43      3.94 o
   6  13   0     1831.86     1805.23     26.70 o
   7  13   0       40.05       40.98      4.17 o
   8  13   0      258.15      255.59      7.22 o
   9  13   0        0.50       -0.34      2.77 o
   0  14   0     9459.29     9274.92    215.02 o
   1  14   0      914.47      895.79     12.27 o
   2  14   0     2503.39     2332.58     32.31 o
   3  14   0      422.19      374.16      6.51 o
   4  14   0     2360.12     2359.71     26.88 o
   5  14   0       44.07       41.23      4.39 o
   6  14   0      314.77      314.25      8.83 o
   7  14   0      131.56      132.42      8.41 o
   8  14   0       86.93      115.18      4.88 o
   9  14   0       67.09       68.08      4.72 o
   1  15   0        5.36        6.52      2.43 o
   2  15   0       54.51       55.73      2.42 o
   3  15   0       35.52       42.49      1.99 o
   4  15   0      449.08      430.95      5.90 o
   5  15   0       24.10       24.30      2.15 o
   6  15   0      126.70      140.63      4.73 o
   7  15   0        0.11        0.07      2.77 o
   8  15   0      724.34      726.94     14.36 o
   9  15   0        7.28        6.55      2.79 o
   0  16   0     6069.42     6027.57    127.51 o
   1  16   0      436.92      438.16      8.57 o
   2  16   0     1275.07     1226.55     17.44 o
   3  16   0      596.90      584.62      8.89 o
   4  16   0      383.19      407.83      5.36 o
   5  16   0        0.44        3.33      1.58 o
   6  16   0       68.86       58.60      3.24 o
   7  16   0      125.16      128.95      5.41 o
   8  16   0        6.27        4.37      2.99 o
   1  17   0        6.56        5.41      1.89 o
   2  17   0       60.73       55.73      3.85 o
   3  17   0       67.69       67.61      2.66 o
   4  17   0     1066.06     1065.54     11.62 o
   5  17   0       98.36      107.94      3.03 o
   6  17   0      111.94      115.08      5.06 o
   7  17   0        2.30        4.59      2.88 o
   8  17   0      429.73      446.25     10.88 o
   0  18   0     4022.77     4028.38    118.86 o
   1  18   0     1358.36     1323.22     19.84 o
   2  18   0     1335.41     1376.36     16.64 o
   3  18   0        9.96        9.44      2.20 o
   4  18   0     1526.83     1530.94     18.98 o
   5  18   0       53.46       65.80      4.12 o
   6  18   0        6.71        9.32      2.40 o
   7  18   0      185.07      189.42      7.11 o
   8  18   0       32.95       37.57      4.80 o
   1  19   0      104.12      103.54      4.42 o
   2  19   0       30.44       33.40      2.77 o
   3  19   0      812.49      780.23     10.81 o
   4  19   0      375.83      363.31      6.02 o
   5  19   0       29.38       30.12      2.15 o
   6  19   0       36.95       34.94      4.55 o
   7  19   0      385.23      390.02      8.53 o
   0  20   0      775.29      823.39     26.46 o
   1  20   0      637.91      648.37     12.85 o
   2  20   0       23.39       27.94      2.47 o
   3  20   0      526.05      507.20      9.52 o
   4  20   0        0.01        0.23      1.46 o
   5  20   0      130.52      138.23      5.71 o
   6  20   0      121.81      136.85      5.83 o
   7  20   0      115.06      131.31      5.59 o
   1  21   0        4.22        4.47      2.50 o
   2  21   0        0.80        1.01      2.49 o
   3  21   0      395.16      397.75      6.22 o
   4  21   0       23.03       22.73      2.16 o
   5  21   0      226.36      209.22      5.56 o
   6  21   0       86.46       97.53      5.83 o
   0  22   0        2.28        7.09      3.54 o
   1  22   0       99.91      106.95      5.63 o
   2  22   0      299.75      312.34      6.15 o
   3  22   0      123.88      125.60      3.88 o
   4  22   0        4.54       -1.20      2.06 o
   5  22   0      323.85      321.23     11.30 o
   6  22   0        2.40       -2.36      3.73 o
   1  23   0       56.69       64.93      3.77 o
   2  23   0       13.45       10.87      2.54 o
   3  23   0       32.85       36.18      3.24 o
   4  23   0      143.37      134.46      5.16 o
   5  23   0      103.24      106.13     11.46 o
   0  24   0     1416.73     1527.61     51.27 o
   1  24   0      539.60      551.46     22.87 o
   2  24   0       13.21       15.22      7.45 o
   3  24   0      938.80      963.91     16.83 o
   4  24   0      826.76      836.84     34.17 o
   1  25   0      200.57      201.31     16.19 o
   2  25   0        9.12       10.91      3.87 o
   3  25   0       59.81       73.22     13.78 o
 -11   1   1        0.33        2.85      8.95 o
 -10   1   1       95.46       99.58      6.14 o
  -9   1   1       52.13       47.21      2.98 o
  -8   1   1       63.30       66.42      2.55 o
  -7   1   1        5.70        6.87      1.37 o
  -6   1   1       10.75       16.31      1.37 o
  -5   1   1      797.81      870.20      8.15 o
  -4   1   1      953.35      850.25      7.28 o
  -3   1   1        0.87        6.92      0.98 o
  -2   1   1     1041.32     1179.66      9.47 o
  -1   1   1     4312.61     4853.09     68.85 o
   1   1   1     1599.84     1719.00     14.62 o
   2   1   1     3468.82     3806.47     43.89 o
   3   1   1      387.36      343.01      7.18 o
   4   1   1      784.75      910.21     10.64 o
   5   1   1     3401.31     3558.53     45.64 o
   6   1   1      561.52      592.93      8.02 o
   7   1   1      875.59      849.98     15.92 o
   8   1   1       17.83       22.21      3.78 o
   9   1   1      222.26      230.75      6.91 o
  10   1   1       82.76       83.55      6.40 o
  11   1   1       93.86       89.05      7.77 o
 -11   2   1       34.09       34.15      6.18 o
 -10   2   1      109.14      117.31      8.29 o
  -9   2   1      176.86      165.91      5.96 o
  -8   2   1       14.79       11.30      2.39 o
  -7   2   1      147.22      151.04      3.10 o
  -6   2   1       65.68       83.17      3.64 o
  -5   2   1      541.38      647.56     13.28 o
  -4   2   1      922.63      996.84     10.63 o
  -3   2   1     1107.52     1101.06     17.98 o
  -2   2   1     1415.36     1544.79     17.69 o
  -1   2   1      773.83      674.21      4.81 o
   0   2   1      361.33      404.07      7.31 o
   1   2   1     1011.45     1122.49     12.01 o
   2   2   1     3524.59     4001.48     38.49 o
   3   2   1       14.61        7.53      1.60 o
   4   2   1     1870.89     1736.63     19.94 o
   5   2   1      158.34      142.44      3.46 o
   6   2   1     1055.83     1060.83     18.64 o
   7   2   1        1.32        5.20      2.14 o
   8   2   1       11.56       10.16      2.82 o
   9   2   1      240.95      253.86      8.04 o
  10   2   1       21.41       19.01      8.04 o
  11   2   1       57.01       47.56      5.47 o
 -11   3   1      469.51      498.97     19.67 o
 -10   3   1      200.80      195.79      5.73 o
  -9   3   1      314.41      322.42      7.20 o
  -8   3   1      960.68      934.28     13.30 o
  -7   3   1     2682.41     2611.89     36.72 o
  -6   3   1     1480.33     1392.60     13.45 o
  -5   3   1     1651.57     1584.80     15.53 o
  -4   3   1     4824.08     5011.38     74.18 o
  -3   3   1      169.01      157.16      2.84 o
  -2   3   1    13936.34    13869.39    588.97 o
  -1   3   1    17904.51    17603.50    645.08 o
   0   3   1      938.72     1013.24     11.82 o
   1   3   1    21569.92    20395.78    271.38 o
   2   3   1      973.50     1147.77     10.55 o
   3   3   1     2162.83     2290.90     21.56 o
   4   3   1     2614.98     2776.45     31.09 o
   5   3   1      818.72      751.34     12.12 o
   6   3   1      276.23      309.51      5.73 o
   7   3   1      658.76      648.54     13.59 o
   8   3   1     3548.02     3496.78     45.31 o
   9   3   1      136.84      133.24      3.63 o
  10   3   1      158.62      160.80      7.43 o
  11   3   1      125.55      130.66      9.23 o
 -11   4   1      130.57      124.01     17.06 o
 -10   4   1      104.86       99.87      5.99 o
  -9   4   1      690.14      677.45     11.10 o
  -8   4   1      211.95      223.58      6.05 o
  -7   4   1     2205.88     2159.69     29.25 o
  -6   4   1       11.24       12.44      3.18 o
  -5   4   1      513.54      492.15      7.73 o
  -4   4   1      201.48      177.57      4.01 o
  -3   4   1     3553.21     3592.13     84.62 o
  -2   4   1      179.20      176.51      2.78 o
  -1   4   1      312.73      279.66      7.53 o
   0   4   1      971.51     1126.58      8.19 o
   1   4   1      137.22      144.10      2.63 o
   2   4   1      450.78      456.66      3.87 o
   3   4   1      121.24      144.60      3.57 o
   4   4   1      649.23      664.25      8.38 o
   5   4   1      663.17      674.07      8.37 o
   6   4   1      406.65      388.00     10.20 o
   7   4   1      280.85      274.13      6.41 o
   8   4   1       60.56       57.91      3.93 o
   9   4   1      999.94      987.33     20.13 o
  10   4   1        3.63        2.83      3.99 o
  11   4   1      230.01      239.09     10.56 o
 -11   5   1       13.78       11.15      3.30 o
 -10   5   1      434.07      408.50     12.64 o
  -9   5   1        1.14        1.10      2.10 o
  -8   5   1      355.73      351.07      7.56 o
  -7   5   1     1692.81     1656.43     39.36 o
  -6   5   1      378.50      385.51      9.32 o
  -5   5   1      895.03      871.70     23.20 o
  -4   5   1      211.94      209.49      4.64 o
  -3   5   1     5965.19     5924.88     72.04 o
  -2   5   1      673.72      672.25      7.14 o
  -1   5   1     1923.65     1819.94     15.98 o
   0   5   1       46.91       48.79      2.31 o
   1   5   1     5085.48     4976.65     52.15 o
   2   5   1       17.23       12.08      0.99 o
   3   5   1     3126.13     3191.60     35.76 o
   4   5   1      229.14      289.77      6.45 o
   5   5   1     2926.32     2946.89     31.78 o
   6   5   1        1.18        3.09      0.73 o
   7   5   1      849.38      791.42     13.94 o
   8   5   1        0.04       -2.68      2.68 o
   9   5   1      271.35      271.97     17.47 o
  10   5   1        2.33        1.04      4.18 o
  11   5   1       29.34       24.65      6.40 o
 -11   6   1      103.51      123.23      6.73 o
 -10   6   1        2.11        1.13      2.76 o
  -9   6   1      324.77      324.81      7.49 o
  -8   6   1       35.28       37.90      3.27 o
  -7   6   1     1711.75     1673.60     27.90 o
  -6   6   1        0.20        2.54      2.73 o
  -5   6   1     2665.53     2720.36     38.89 o
  -4   6   1      472.00      497.00     11.12 o
  -3   6   1     2216.09     2244.25     27.44 o
  -2   6   1      134.77      130.81      2.26 o
  -1   6   1      400.08      412.38      3.65 o
   0   6   1      299.94      303.47      3.61 o
   1   6   1       94.85       94.79      2.60 o
   2   6   1      313.74      350.62      8.18 o
   3   6   1      360.63      381.47      6.82 o
   4   6   1      137.38      126.21      3.53 o
   5   6   1     1248.62     1247.71     15.63 o
   6   6   1      123.21      125.37      6.42 o
   7   6   1      742.89      740.81     14.94 o
   8   6   1        0.01       -2.37      3.52 o
   9   6   1      599.10      602.72     18.13 o
  10   6   1        4.50        3.22      4.46 o
 -10   7   1      246.25      234.14      6.78 o
  -9   7   1      427.20      436.09     10.34 o
  -8   7   1        4.12        5.57      2.18 o
  -7   7   1       51.66       55.01      3.74 o
  -6   7   1       21.28       22.67      3.39 o
  -5   7   1      111.47      125.74      3.77 o
  -4   7   1       31.48       34.57      1.59 o
  -3   7   1     2314.30     2286.40     27.10 o
  -2   7   1       69.72       65.86      3.22 o
  -1   7   1      388.55      402.91      4.19 o
   0   7   1       42.90       51.30      2.53 o
   1   7   1     7666.73     7788.80     94.45 o
   2   7   1     2527.91     2521.68     27.30 o
   3   7   1     2628.43     2692.96     30.88 o
   4   7   1       77.55       87.18      4.51 o
   5   7   1     4226.93     4288.09     70.58 o
   6   7   1      167.57      158.30      4.94 o
   7   7   1       40.56       34.73      3.15 o
   8   7   1       55.27       53.45      4.22 o
   9   7   1        6.58       11.82      3.36 o
  10   7   1       98.55      115.24      7.05 o
 -10   8   1        2.06        2.50      2.91 o
  -9   8   1      111.26      128.14      6.09 o
  -8   8   1      213.61      213.40      7.68 o
  -7   8   1      439.31      420.46      8.24 o
  -6   8   1      257.14      266.41      6.95 o
  -5   8   1     3708.87     3765.20     48.84 o
  -4   8   1     1178.45     1135.69     30.01 o
  -3   8   1     1747.01     1733.93     20.86 o
  -2   8   1      432.16      341.61      4.34 o
  -1   8   1     3507.36     3574.73     39.08 o
   0   8   1     4202.44     4226.52     55.98 o
   1   8   1       62.05       73.60      2.12 o
   2   8   1     4296.40     4082.99     47.64 o
   3   8   1      188.58      183.27      3.36 o
   4   8   1     1142.26     1052.80     33.53 o
   5   8   1      655.24      654.62      9.39 o
   6   8   1     1646.09     1600.52     24.53 o
   7   8   1      835.02      822.47     14.38 o
   8   8   1       77.15       81.81      5.02 o
   9   8   1       41.11       41.91      4.64 o
  10   8   1        0.07        1.76      3.47 o
 -10   9   1       50.97       42.82      3.60 o
  -9   9   1      405.24      410.98      9.25 o
  -8   9   1      916.24      878.28     15.73 o
  -7   9   1     1670.13     1685.10     24.01 o
  -6   9   1      712.39      707.35     10.46 o
  -5   9   1       47.17       35.55      2.89 o
  -4   9   1     4082.35     4041.37     81.22 o
  -3   9   1     5828.22     5815.76     88.16 o
  -2   9   1     5718.34     5977.35     87.74 o
  -1   9   1     2396.17     2395.07     24.57 o
   0   9   1       39.68       23.53      1.76 o
   1   9   1     2169.09     2186.45     33.42 o
   2   9   1      332.91      290.20      3.81 o
   3   9   1     4512.04     4591.26     59.08 o
   4   9   1     3019.15     3136.37     36.27 o
   5   9   1      562.92      625.53     14.18 o
   6   9   1      382.35      356.35      9.60 o
   7   9   1        6.80        8.58      4.14 o
   8   9   1     1374.09     1358.98     27.02 o
   9   9   1        6.86        4.99      4.96 o
  10   9   1      366.45      366.03     15.37 o
 -10  10   1      113.16      110.72      4.47 o
  -9  10   1      305.53      297.95      8.74 o
  -8  10   1       31.19       30.59      3.28 o
  -7  10   1      168.89      170.41      4.70 o
  -6  10   1      544.41      510.31      9.55 o
  -5  10   1     2059.75     1976.76     25.32 o
  -4  10   1      531.68      532.47     10.58 o
  -3  10   1      144.85      144.10      3.27 o
  -2  10   1      157.64      209.25      3.27 o
  -1  10   1      644.11      591.22      6.42 o
   0  10   1      329.73      240.44      3.26 o
   1  10   1       15.11       14.96      1.48 o
   2  10   1      210.57      178.53      2.76 o
   3  10   1      309.42      289.19      5.76 o
   4  10   1      145.47      161.63      6.35 o
   5  10   1      516.96      529.58     18.23 o
   6  10   1      309.10      304.59     12.90 o
   7  10   1     1284.59     1271.01     23.64 o
   8  10   1        6.63        7.38      3.65 o
   9  10   1      129.63      139.25      7.83 o
  10  10   1        4.88       -0.63      3.75 o
 -10  11   1       47.69       38.36      7.71 o
  -9  11   1       52.87       57.25      3.84 o
  -8  11   1      106.63       87.83      4.42 o
  -7  11   1      222.97      231.09      5.26 o
  -6  11   1        3.45        1.75      2.03 o
  -5  11   1      614.02      563.09      9.22 o
  -4  11   1      477.59      517.93      7.60 o
  -3  11   1       35.07       33.19      1.97 o
  -2  11   1       67.24       69.02      1.82 o
  -1  11   1     3315.82     3235.39     37.25 o
   0  11   1      345.20      332.71      5.82 o
   1  11   1      602.48      501.17      7.80 o
   2  11   1        0.10        0.95      1.01 o
   3  11   1     2328.62     2259.93     24.75 o
   4  11   1       13.47       13.12      1.73 o
   5  11   1     1098.29     1070.55     21.39 o
   6  11   1       86.98      101.17      5.21 o
   7  11   1     1885.14     1808.77     28.66 o
   8  11   1      324.00      314.94     11.83 o
   9  11   1      151.78      190.26     12.81 o
  10  11   1      115.38      108.33      8.45 o
 -10  12   1       44.17       39.92      8.11 o
  -9  12   1      379.46      378.44      8.88 o
  -8  12   1      151.97      153.35      6.74 o
  -7  12   1      284.31      294.86      7.63 o
  -6  12   1     1018.37      998.06     15.77 o
  -5  12   1      350.75      334.84      4.36 o
  -4  12   1        4.20        3.55      2.98 o
  -3  12   1      169.10      154.33      3.67 o
  -2  12   1      237.49      208.52      3.61 o
  -1  12   1       59.82       50.00      1.98 o
   0  12   1     1095.84     1090.91     13.79 o
   1  12   1       68.14       82.79      2.71 o
   2  12   1       94.29       92.90      3.48 o
   3  12   1       26.59       29.04      1.70 o
   4  12   1      666.85      639.77      7.39 o
   5  12   1       17.11       16.47      1.79 o
   6  12   1        8.62       12.77      4.79 o
   7  12   1      222.86      224.56      8.40 o
   8  12   1      322.95      316.12     10.29 o
   9  12   1      164.51      179.31      6.74 o
  10  12   1       62.84       59.45      5.18 o
  -9  13   1        2.56        7.55      2.62 o
  -8  13   1       16.62        6.99      3.03 o
  -7  13   1      307.66      313.88      7.30 o
  -6  13   1        6.39        4.64      2.46 o
  -5  13   1        0.06        1.59      1.30 o
  -4  13   1      177.17      151.16      3.28 o
  -3  13   1      196.73      225.60      4.32 o
  -2  13   1        7.62        3.74      2.77 o
  -1  13   1     1557.21     1516.33     19.13 o
   0  13   1      110.57       94.33      4.00 o
   1  13   1      155.22      189.23      5.84 o
   2  13   1     2179.20     2194.54     22.74 o
   3  13   1        0.15        0.82      1.37 o
   4  13   1      646.59      555.54      6.71 o
   5  13   1     1759.14     1744.94     19.04 o
   6  13   1     1030.14      975.24     18.55 o
   7  13   1       36.36       32.29      5.32 o
   8  13   1        3.35        0.65      2.77 o
   9  13   1      116.06      144.49      7.03 o
  -9  14   1        0.09       -1.62      2.56 o
  -8  14   1      303.38      309.30     11.11 o
  -7  14   1       10.61       12.58      3.13 o
  -6  14   1      500.51      527.65      7.96 o
  -5  14   1      475.46      433.21      5.11 o
  -4  14   1       55.62       46.48      1.87 o
  -3  14   1       14.25       16.04      2.57 o
  -2  14   1     2803.50     2663.66     35.47 o
  -1  14   1      120.14      123.82      4.85 o
   0  14   1      321.28      284.24      5.53 o
   1  14   1        1.63        2.05      1.58 o
   2  14   1     2809.93     2705.84     30.22 o
   3  14   1       59.61       69.78      2.43 o
   4  14   1     1712.78     1667.68     18.80 o
   5  14   1        0.02        1.68      1.50 o
   6  14   1      243.26      236.07      9.37 o
   7  14   1       94.31       90.99      4.68 o
   8  14   1      344.52      359.15      9.66 o
   9  14   1       10.40       17.25      3.64 o
  -9  15   1       83.81       93.66      7.87 o
  -8  15   1      489.13      509.26     11.04 o
  -7  15   1      478.60      455.96      8.16 o
  -6  15   1      305.05      318.14      7.02 o
  -5  15   1      165.65      175.62      3.24 o
  -4  15   1     2176.47     2242.00     25.93 o
  -3  15   1      520.35      494.56      7.44 o
  -2  15   1      126.86      134.85      5.10 o
  -1  15   1       29.99       23.90      2.07 o
   0  15   1     3413.38     3332.94     50.17 o
   1  15   1      749.84      730.51      9.95 o
   2  15   1     1489.94     1423.81     15.42 o
   3  15   1        0.60        2.54      1.37 o
   4  15   1       34.38       29.36      1.90 o
   5  15   1        4.12        8.96      1.78 o
   6  15   1      755.94      749.95     13.58 o
   7  15   1       31.31       27.80      4.14 o
   8  15   1      313.80      282.35      9.51 o
   9  15   1       22.09       15.78      3.49 o
  -8  16   1      276.27      278.00      8.03 o
  -7  16   1        2.33        4.87      3.85 o
  -6  16   1       13.95       15.75      2.21 o
  -5  16   1      261.14      264.14      4.44 o
  -4  16   1      109.64      105.25      3.31 o
  -3  16   1      164.93      168.57      4.48 o
  -2  16   1      170.44      160.08      3.40 o
  -1  16   1        0.81        1.35      1.85 o
   0  16   1       33.08       32.42      2.45 o
   1  16   1       25.62       32.15      2.54 o
   2  16   1        1.02        2.22      1.39 o
   3  16   1        0.01        2.43      1.41 o
   4  16   1      346.75      354.00      7.27 o
   5  16   1        5.61        3.22      1.68 o
   6  16   1       73.09       60.90      5.03 o
   7  16   1      278.82      292.02     10.19 o
   8  16   1      109.91      128.96      5.65 o
  -8  17   1       51.83       48.98      3.46 o
  -7  17   1      463.79      453.01      8.19 o
  -6  17   1        8.50        5.17      2.56 o
  -5  17   1       67.83       69.06      3.28 o
  -4  17   1       21.07       20.13      2.28 o
  -3  17   1       21.72       16.81      2.24 o
  -2  17   1      990.14      984.24     13.02 o
  -1  17   1     3367.31     3227.88     50.80 o
   0  17   1      847.67      839.51     11.19 o
   1  17   1      621.60      572.95      9.05 o
   2  17   1      364.43      379.12      5.63 o
   3  17   1      805.32      810.26      9.46 o
   4  17   1       99.21      105.72      3.32 o
   5  17   1       53.27       51.32      2.60 o
   6  17   1       35.70       36.68      3.41 o
   7  17   1      156.08      160.65      5.77 o
   8  17   1      151.01      161.61     11.42 o
  -8  18   1      174.37      165.53      6.16 o
  -7  18   1       52.04       56.90      3.45 o
  -6  18   1       92.13       90.75      4.10 o
  -5  18   1      179.36      178.88      4.06 o
  -4  18   1     1233.37     1169.18     14.60 o
  -3  18   1      298.58      320.28      7.41 o
  -2  18   1        2.79        6.45      2.34 o
  -1  18   1      337.89      323.76     10.54 o
   0  18   1      416.34      423.90      6.70 o
   1  18   1       82.69       86.34      3.10 o
   2  18   1      452.88      445.42      6.05 o
   3  18   1       14.29       10.66      1.92 o
   4  18   1       82.17       88.77      3.22 o
   5  18   1        0.64       -0.02      1.69 o
   6  18   1      244.25      247.10      7.16 o
   7  18   1       65.22       80.47      3.92 o
   8  18   1       11.20       14.20      3.99 o
  -7  19   1        7.86        9.36      3.25 o
  -6  19   1      297.43      282.74      7.16 o
  -5  19   1      527.92      529.59      7.50 o
  -4  19   1       16.03       16.62      2.86 o
  -3  19   1       15.22       18.76      2.18 o
  -2  19   1      137.75      131.65      4.23 o
  -1  19   1     2248.67     2291.19     37.05 o
   0  19   1       23.33       25.62      2.38 o
   1  19   1      663.56      678.99     16.11 o
   2  19   1      115.31      125.23      3.23 o
   3  19   1     1726.89     1654.25     22.52 o
   4  19   1      201.84      207.94      4.72 o
   5  19   1       27.96       28.07      3.60 o
   6  19   1       18.59        9.37      3.36 o
   7  19   1      206.85      216.26      9.94 o
  -7  20   1      264.53      276.25     11.09 o
  -6  20   1        8.01       14.18      3.66 o
  -5  20   1       68.05       72.86      3.39 o
  -4  20   1      307.71      321.03      5.61 o
  -3  20   1      475.67      449.62      7.40 o
  -2  20   1      547.55      520.53     15.46 o
  -1  20   1        9.81       10.55      3.11 o
   0  20   1      405.91      387.98      8.66 o
   1  20   1        0.82        0.78      1.74 o
   2  20   1     1060.26     1038.72     14.87 o
   3  20   1      197.83      204.19      4.00 o
   4  20   1      473.24      465.28      8.10 o
   5  20   1      220.85      207.76      5.03 o
   6  20   1      276.95      281.63      9.41 o
   7  20   1       55.07       53.36      4.84 o
  -6  21   1      411.82      439.54     13.69 o
  -5  21   1      366.53      343.60     27.49 o
  -4  21   1      256.14      275.94      6.34 o
  -3  21   1        1.53        1.02      1.67 o
  -2  21   1      282.96      302.67      8.99 o
  -1  21   1       10.01        8.30      2.16 o
   0  21   1       88.87       94.06      4.32 o
   1  21   1      464.55      489.61      9.33 o
   2  21   1       35.42       33.45      2.56 o
   3  21   1      261.73      246.33      5.33 o
   4  21   1      705.00      681.81     17.98 o
   5  21   1      629.02      626.73     10.43 o
   6  21   1       25.20       24.57      3.55 o
  -5  22   1      143.96      170.12     34.95 o
  -4  22   1      122.44      113.35      4.17 o
  -3  22   1      494.15      516.09      8.26 o
  -2  22   1        0.01       -2.72      2.72 o
  -1  22   1       26.31       27.43      4.36 o
   0  22   1        4.11        7.71      2.24 o
   1  22   1       28.27       25.89      2.76 o
   2  22   1       81.93       72.84      4.01 o
   3  22   1        3.67        3.89      2.17 o
   4  22   1       80.11       91.48      7.04 o
   5  22   1      143.17      145.73      5.02 o
  -5  23   1        8.60       12.33      5.56 o
  -4  23   1        0.18       -2.24      3.80 o
  -3  23   1      573.80      601.59     20.30 o
  -2  23   1       45.95       46.11      8.22 o
  -1  23   1       12.99        6.30      3.21 o
   0  23   1       24.76       21.21      3.83 o
   1  23   1      483.20      509.93      8.31 o
   2  23   1       12.68       16.12      3.16 o
   3  23   1        6.72        7.93      4.03 o
   4  23   1      162.27      164.72      5.54 o
   5  23   1      231.89      239.20      6.89 o
  -4  24   1      556.54      590.69     14.35 o
  -3  24   1       52.08       61.52      8.41 o
  -2  24   1       21.92       22.53      6.12 o
  -1  24   1       16.78       13.43      3.60 o
   0  24   1      355.41      360.50     15.04 o
   1  24   1        1.25       -0.17      1.91 o
   2  24   1      142.25      154.04      9.20 o
   3  24   1       13.03       15.30      3.33 o
   4  24   1       32.31       31.20      4.05 o
  -2  25   1      369.24      398.27     24.51 o
  -1  25   1       34.56       40.03     10.58 o
   0  25   1      237.32      263.90     14.10 o
   1  25   1      456.40      446.97     12.98 o
   2  25   1      258.05      266.23      7.48 o
 -11   0   2       81.06       98.98     17.16 o
 -10   0   2      167.56      205.29     19.82 o
  -9   0   2      287.30      253.63     13.80 o
  -8   0   2      761.74      791.97     13.98 o
  -7   0   2      108.65      114.45      4.15 o
  -6   0   2      290.25      322.93      7.39 o
  -5   0   2      221.81      263.22      5.57 o
  -4   0   2       12.49       11.90      2.19 o
  -3   0   2       21.47       54.20      2.18 o
  -2   0   2    58999.77    58420.68   1636.31 o
  -1   0   2     7336.73     7657.93     96.48 o
   0   0   2     2822.89     2822.18     46.37 o
   1   0   2    15455.33    16156.93    373.16 o
   2   0   2    75451.44    74161.22   2780.96 o
   3   0   2     1747.79     1807.75     28.38 o
   4   0   2      321.02      396.81     14.84 o
   5   0   2     3673.81     3708.88     67.70 o
   6   0   2     6514.23     6508.20    144.09 o
   7   0   2     1008.16      965.89     19.30 o
   8   0   2      113.75      131.56      8.42 o
   9   0   2        1.03        5.19      6.18 o
  10   0   2      554.78      568.99     21.52 o
  11   0   2      106.97      136.07      9.26 o
 -11   1   2        5.09       -1.39      4.99 o
 -10   1   2      453.10      443.15     13.75 o
  -9   1   2      317.52      320.42      5.60 o
  -8   1   2      238.16      230.59      4.60 o
  -7   1   2      886.89      903.85     11.36 o
  -6   1   2     3876.95     3782.31     48.38 o
  -5   1   2     1585.16     1652.56     23.59 o
  -4   1   2       24.69       30.52      1.65 o
  -3   1   2      150.70      146.75      2.03 o
  -2   1   2    13924.16    14576.33    256.00 o
  -1   1   2      542.21      559.62      4.03 o
   0   1   2      385.81      412.20      6.69 o
   1   1   2     3721.30     3830.77     37.82 o
   2   1   2     4486.89     4858.79     60.95 o
   3   1   2        3.98        4.01      1.55 o
   4   1   2       46.25       69.44      2.83 o
   5   1   2        0.35        1.47      2.10 o
   6   1   2      757.31      680.01     13.53 o
   7   1   2        1.07        4.81      3.60 o
   8   1   2       43.79       48.65      4.08 o
   9   1   2       12.23       14.04      3.05 o
  10   1   2      963.86      937.54     20.01 o
  11   1   2       40.99       34.71      5.46 o
 -11   2   2       84.16       94.50     14.42 o
 -10   2   2      172.29      182.25     16.06 o
  -9   2   2      380.46      379.56     12.46 o
  -8   2   2        0.08        0.48      1.24 o
  -7   2   2      223.89      215.94      3.85 o
  -6   2   2        2.49        3.32      1.65 o
  -5   2   2     1805.16     1808.28     18.80 o
  -4   2   2      231.78      211.24      3.64 o
  -3   2   2        6.84        2.38      0.77 o
  -2   2   2     4372.17     4515.91     42.45 o
  -1   2   2     4977.94     5075.37     47.66 o
   0   2   2      664.56      649.81      6.44 o
   1   2   2      487.15      464.92      6.15 o
   2   2   2    13569.99    13902.96    216.05 o
   3   2   2      962.30     1036.89     10.90 o
   4   2   2      640.93      674.51      9.35 o
   5   2   2      363.45      345.93      7.99 o
   6   2   2     2664.37     2597.63     33.80 o
   7   2   2      126.85      134.37      7.11 o
   8   2   2      279.60      271.23      7.68 o
   9   2   2       37.06       36.85      2.26 o
  10   2   2       31.36       29.69      4.87 o
  11   2   2        2.44        2.83      4.04 o
 -11   3   2        0.12       -4.72      5.55 o
 -10   3   2       88.82       89.13      4.26 o
  -9   3   2        4.92        3.74      3.34 o
  -8   3   2      741.33      735.19     13.25 o
  -7   3   2       63.12       59.60      2.88 o
  -6   3   2     2216.56     2251.58     34.93 o
  -5   3   2      383.72      412.53      9.34 o
  -4   3   2     4220.57     4470.78     48.93 o
  -3   3   2      414.77      489.62      4.44 o
  -2   3   2     2455.27     2572.80     20.00 o
  -1   3   2      124.83      114.38      1.43 o
   0   3   2      190.92      149.63      2.95 o
   1   3   2      649.41      661.56      5.72 o
   2   3   2      159.42      161.87      3.14 o
   3   3   2      263.00      249.35      4.54 o
   4   3   2      439.26      445.04      5.49 o
   5   3   2       22.00       16.38      1.41 o
   6   3   2      387.40      382.33      5.72 o
   7   3   2       26.16       23.65      2.90 o
   8   3   2      548.62      528.75      8.25 o
   9   3   2       39.50       31.95      2.84 o
  10   3   2      237.00      240.93      7.60 o
  11   3   2        5.27        9.62      4.29 o
 -11   4   2        2.26        5.93      4.52 o
 -10   4   2       50.23       49.85      5.02 o
  -9   4   2        9.00        7.83      3.05 o
  -8   4   2      386.75      374.05      8.28 o
  -7   4   2      135.84      127.25      6.42 o
  -6   4   2      293.51      280.01      5.43 o
  -5   4   2      780.11      749.79     10.29 o
  -4   4   2      767.75      799.67     11.13 o
  -3   4   2     1192.04     1304.33     12.47 o
  -2   4   2     6446.04     6544.90     86.82 o
  -1   4   2    12869.94    13550.23    223.43 o
   0   4   2      124.62      153.25      1.79 o
   1   4   2      549.52      621.32      7.22 o
   2   4   2     3529.22     3498.01     33.70 o
   3   4   2       87.22      113.15      3.00 o
   4   4   2     3043.59     3105.62     34.65 o
   5   4   2        0.47        7.89      1.52 o
   6   4   2       44.23       55.67      2.53 o
   7   4   2      149.16      160.15      3.54 o
   8   4   2      389.54      376.65      6.23 o
   9   4   2       31.88       25.98      3.76 o
  10   4   2       20.25       18.73      4.76 o
  11   4   2        7.09       10.78      5.63 o
 -11   5   2       31.73       29.65      6.24 o
 -10   5   2        6.42        6.87      5.63 o
  -9   5   2      249.83      246.65      6.87 o
  -8   5   2      470.23      471.46     11.68 o
  -7   5   2      993.77      967.18     14.91 o
  -6   5   2       32.87       31.25      3.08 o
  -5   5   2     1955.23     1999.45     22.80 o
  -4   5   2     5709.02     5815.98     67.52 o
  -3   5   2        7.31       12.31      1.25 o
  -2   5   2      267.42      277.79      3.30 o
  -1   5   2     2866.49     3083.47     34.97 o
   0   5   2     3491.22     3406.90     29.08 o
   1   5   2     1087.82     1134.95      8.46 o
   2   5   2      414.58      436.70      4.63 o
   3   5   2       16.45       16.35      1.64 o
   4   5   2        8.50        8.91      1.72 o
   5   5   2      235.35      218.92      5.34 o
   6   5   2       10.12        9.14      1.70 o
   7   5   2       68.17       76.56      3.04 o
   8   5   2      525.24      541.57      8.88 o
   9   5   2      112.55      114.00      6.44 o
  10   5   2       77.65       78.92      6.64 o
 -10   6   2        1.20       -2.88      3.39 o
  -9   6   2      103.32      114.52      5.78 o
  -8   6   2      547.48      545.62     10.23 o
  -7   6   2        1.30        4.88      3.17 o
  -6   6   2      549.34      560.16      7.47 o
  -5   6   2      539.86      545.03      6.58 o
  -4   6   2    10215.90    10626.16    153.02 o
  -3   6   2     1992.88     1954.76     20.06 o
  -2   6   2      660.90      623.31      6.81 o
  -1   6   2      289.53      310.23      6.00 o
   0   6   2    42419.92    38326.26    757.28 o
   1   6   2     5348.70     5502.50     56.03 o
   2   6   2        0.62        5.30      1.05 o
   3   6   2     1220.46     1160.36      9.24 o
   4   6   2    13945.68    13966.98    227.05 o
   5   6   2       28.84       28.46      1.82 o
   6   6   2      702.67      674.89      9.69 o
   7   6   2     1522.22     1464.39     17.38 o
   8   6   2      567.38      561.05     16.88 o
   9   6   2       19.91       19.93      6.21 o
  10   6   2      191.34      198.65     13.73 o
 -10   7   2        3.91        4.85      2.95 o
  -9   7   2      160.70      165.09      7.10 o
  -8   7   2       19.52       26.99      3.14 o
  -7   7   2      550.42      527.75      8.11 o
  -6   7   2      940.04      944.51     11.49 o
  -5   7   2      573.65      574.98      6.66 o
  -4   7   2      706.65      707.31      5.98 o
  -3   7   2       30.70       41.17      1.35 o
  -2   7   2     1010.56      971.39      7.06 o
  -1   7   2     2283.75     2306.56     30.16 o
   0   7   2     2337.35     2350.61     21.44 o
   1   7   2      321.30      334.12      3.93 o
   2   7   2      239.07      223.94      2.73 o
   3   7   2      224.77      218.61      2.86 o
   4   7   2       59.13       56.82      2.09 o
   5   7   2       21.89       23.78      1.67 o
   6   7   2        1.27        1.57      1.28 o
   7   7   2       66.70       71.65      3.24 o
   8   7   2      124.63      143.46      7.55 o
   9   7   2       12.56       10.51      4.00 o
  10   7   2      147.50      137.01      7.65 o
 -10   8   2       16.99       14.81      3.65 o
  -9   8   2       48.61       44.44      3.92 o
  -8   8   2      279.42      297.62      8.31 o
  -7   8   2       14.71       11.41      1.95 o
  -6   8   2      465.19      484.63      6.67 o
  -5   8   2     1305.54     1277.89     14.36 o
  -4   8   2     1497.95     1540.77     13.98 o
  -3   8   2       16.11       12.91      1.08 o
  -2   8   2     3599.04     3615.05     34.27 o
  -1   8   2     4474.53     4505.17     57.11 o
   0   8   2     1100.61     1296.01     10.64 o
   1   8   2      828.76      771.28      8.61 o
   2   8   2     5573.86     5527.61     66.70 o
   3   8   2     2362.50     2309.75     22.19 o
   4   8   2      295.08      291.37      6.29 o
   5   8   2      463.56      443.88      6.67 o
   6   8   2      390.34      384.26      8.85 o
   7   8   2        0.13       -2.93      2.93 o
   8   8   2       22.22       18.25      4.26 o
   9   8   2        2.20        2.00      3.46 o
  10   8   2        6.29        8.84      4.73 o
 -10   9   2        3.23       10.10      3.86 o
  -9   9   2      102.14      110.88      4.86 o
  -8   9   2      142.98      129.59      4.15 o
  -7   9   2      597.80      590.19      8.45 o
  -6   9   2       92.23       88.04      3.48 o
  -5   9   2      331.58      344.31      5.50 o
  -4   9   2      521.10      511.69      6.39 o
  -3   9   2       27.01       31.41      2.10 o
  -2   9   2      201.72      191.68      5.14 o
  -1   9   2       85.69       87.33      3.54 o
   0   9   2      303.20      322.74      3.50 o
   1   9   2       35.02       56.91      2.19 o
   2   9   2       71.93       72.83      5.33 o
   3   9   2       47.28       35.18      1.70 o
   4   9   2       90.21       95.89      2.32 o
   5   9   2        2.84        0.96      2.98 o
   6   9   2        2.27        3.78      2.52 o
   7   9   2       48.92       39.69      5.63 o
   8   9   2      105.46      105.97      5.89 o
   9   9   2       45.85       49.49      5.00 o
  10   9   2        1.01       -1.17      3.37 o
 -10  10   2       21.06       17.10      4.56 o
  -9  10   2       96.28      104.55      8.24 o
  -8  10   2       20.63       16.71      2.45 o
  -7  10   2       47.36       46.01      3.02 o
  -6  10   2      125.47      120.05      4.53 o
  -5  10   2      229.18      207.62      4.19 o
  -4  10   2      384.78      411.05      6.43 o
  -3  10   2      169.34      158.15      2.22 o
  -2  10   2       16.23       10.44      0.71 o
  -1  10   2      665.37      700.87      7.12 o
   0  10   2     5189.27     5216.37     58.90 o
   1  10   2     1119.68     1242.19     12.37 o
   2  10   2      122.87      171.56      3.18 o
   3  10   2        1.36        0.25      1.46 o
   4  10   2     4522.41     4572.75     63.25 o
   5  10   2        0.32        0.79      2.14 o
   6  10   2        3.62        6.06      2.66 o
   7  10   2       69.12       59.34      5.06 o
   8  10   2      107.33      107.81      8.32 o
   9  10   2       20.58        7.30      5.47 o
  10  10   2        0.21        2.45      4.81 o
 -10  11   2       17.25       13.90      5.09 o
  -9  11   2       17.73       15.80      4.50 o
  -8  11   2      633.32      629.19     10.00 o
  -7  11   2     1650.36     1646.73     27.51 o
  -6  11   2        1.01        1.12      1.85 o
  -5  11   2      142.67      140.04      4.42 o
  -4  11   2     4356.28     4341.24     57.09 o
  -3  11   2      579.61      536.67      7.27 o
  -2  11   2       30.87       44.62      1.32 o
  -1  11   2      431.19      476.93      5.57 o
   0  11   2     3697.59     3841.66     41.41 o
   1  11   2      450.78      455.07      5.18 o
   2  11   2        6.91        8.62      1.45 o
   3  11   2       25.53       28.39      2.27 o
   4  11   2       21.04       25.18      2.43 o
   5  11   2       22.25       23.08      2.65 o
   6  11   2        9.61       10.92      3.37 o
   7  11   2        1.24        3.68      2.90 o
   8  11   2      594.54      598.48     14.12 o
   9  11   2        8.48        8.73      4.59 o
  10  11   2       41.63       42.26      5.85 o
  -9  12   2      177.47      178.95      6.92 o
  -8  12   2        1.39        0.59      2.27 o
  -7  12   2       85.31       94.66      5.15 o
  -6  12   2       47.44       44.21      3.80 o
  -5  12   2      251.38      251.45      4.50 o
  -4  12   2      477.11      438.85      5.40 o
  -3  12   2      570.21      589.70      5.94 o
  -2  12   2      471.60      499.72      6.51 o
  -1  12   2      221.17      245.45      3.88 o
   0  12   2     3804.82     3823.11     42.10 o
   1  12   2     3306.13     3239.89     36.21 o
   2  12   2      711.71      730.64      7.87 o
   3  12   2       54.54       61.53      3.61 o
   4  12   2     5855.99     5747.01     86.37 o
   5  12   2     1351.43     1329.45     22.59 o
   6  12   2       32.43       42.90      4.32 o
   7  12   2        5.09        7.73      3.14 o
   8  12   2     1129.40     1122.85     33.18 o
   9  12   2      145.08      169.38      9.41 o
  -9  13   2       25.42       21.70      2.95 o
  -8  13   2      662.02      677.30     11.35 o
  -7  13   2       43.65       42.16      3.93 o
  -6  13   2      301.24      303.18      5.83 o
  -5  13   2      363.86      353.83      5.68 o
  -4  13   2     3594.86     3423.44     42.46 o
  -3  13   2        0.40        0.33      1.15 o
  -2  13   2      110.07      103.51      4.13 o
  -1  13   2      204.78      191.79      5.10 o
   0  13   2      966.80      969.06      9.38 o
   1  13   2      185.56      188.20      4.58 o
   2  13   2      310.73      293.46      5.47 o
   3  13   2      114.56      102.78      2.85 o
   4  13   2       24.85       27.10      1.92 o
   5  13   2      172.28      176.46      6.45 o
   6  13   2      344.46      333.79      8.16 o
   7  13   2       10.95       12.85      3.49 o
   8  13   2      755.52      751.38     22.81 o
   9  13   2        3.03        0.93      3.67 o
  -9  14   2        2.05        3.99      4.37 o
  -8  14   2      451.46      425.89      9.02 o
  -7  14   2       30.37       31.00      2.61 o
  -6  14   2       41.00       42.30      2.79 o
  -5  14   2      168.76      179.64      8.32 o
  -4  14   2       38.76       38.54      1.96 o
  -3  14   2      173.96      178.33      3.81 o
  -2  14   2     1519.90     1454.34     16.62 o
  -1  14   2      391.53      399.41      8.63 o
   0  14   2     2089.67     1950.09     20.57 o
   1  14   2        3.14        5.81      1.27 o
   2  14   2      491.47      464.14      6.80 o
   3  14   2      276.23      282.67      4.59 o
   4  14   2      712.54      739.34      9.85 o
   5  14   2       18.08       20.06      4.28 o
   6  14   2      665.70      652.68     11.57 o
   7  14   2       59.14       66.91      6.77 o
   8  14   2      357.75      391.62     10.80 o
   9  14   2        1.88        2.20      3.56 o
  -9  15   2        0.61        1.75      2.64 o
  -8  15   2      142.52      149.03      6.92 o
  -7  15   2      146.00      146.65      4.86 o
  -6  15   2      729.81      694.86     13.46 o
  -5  15   2        0.16        1.84      1.66 o
  -4  15   2      379.23      368.92      5.16 o
  -3  15   2        3.52        3.82      1.22 o
  -2  15   2     1041.99      945.73     15.90 o
  -1  15   2       18.11       20.99      1.92 o
   0  15   2      415.60      367.94      4.55 o
   1  15   2       54.53       57.67      3.83 o
   2  15   2      126.62      124.89      7.41 o
   3  15   2       30.73       33.57      1.83 o
   4  15   2      121.16      116.01      4.78 o
   5  15   2        1.06        0.72      2.09 o
   6  15   2      111.97      103.11      4.27 o
   7  15   2       32.09       35.34      4.87 o
   8  15   2       27.48       37.92      5.58 o
   9  15   2        1.01        1.04      3.47 o
  -8  16   2        0.32        0.06      2.64 o
  -7  16   2       44.02       44.86      3.21 o
  -6  16   2       26.26       31.72      2.89 o
  -5  16   2      249.12      243.45      7.83 o
  -4  16   2      492.30      452.36      6.28 o
  -3  16   2       96.06      104.30      3.73 o
  -2  16   2     4070.41     4096.23     58.56 o
  -1  16   2      983.89      972.83     12.27 o
   0  16   2     1587.61     1525.62     16.04 o
   1  16   2      565.12      558.87      6.95 o
   2  16   2     6619.21     6670.37     94.68 o
   3  16   2      133.34      128.11      4.24 o
   4  16   2       88.96       90.45      3.80 o
   5  16   2      178.97      171.26      3.97 o
   6  16   2      732.19      787.55     13.60 o
   7  16   2       39.05       36.35      5.28 o
   8  16   2        4.15        5.02      3.53 o
  -8  17   2       16.73       11.03      4.68 o
  -7  17   2      390.57      397.76     17.47 o
  -6  17   2      995.11     1026.19     13.91 o
  -5  17   2      190.36      182.31      3.43 o
  -4  17   2       41.59       42.95      2.15 o
  -3  17   2      376.84      385.73      8.62 o
  -2  17   2     1569.64     1601.07     27.12 o
  -1  17   2      119.94      118.40      4.61 o
   0  17   2        6.76        6.86      1.25 o
   1  17   2     1049.91     1030.94     11.00 o
   2  17   2      253.86      265.51      4.78 o
   3  17   2       46.11       49.15      2.60 o
   4  17   2       39.65       38.79      2.89 o
   5  17   2       25.43       26.98      2.40 o
   6  17   2      267.05      269.41      6.81 o
   7  17   2       22.42       21.14      3.58 o
   8  17   2        0.43        2.70      3.28 o
  -7  18   2       23.46       32.68      5.38 o
  -6  18   2       27.69       37.01      7.09 o
  -5  18   2       28.22       23.95      4.46 o
  -4  18   2      545.39      536.28      7.22 o
  -3  18   2     1128.32     1161.65     13.61 o
  -2  18   2       76.90       83.30      3.39 o
  -1  18   2      222.77      215.27      4.77 o
   0  18   2     1134.93     1135.61     12.85 o
   1  18   2     2282.70     2266.47     28.35 o
   2  18   2     1422.59     1368.73     15.82 o
   3  18   2       49.12       61.30      3.12 o
   4  18   2       39.19       47.04      3.07 o
   5  18   2      314.04      336.62      5.91 o
   6  18   2      452.08      425.91     11.74 o
   7  18   2        1.54       10.16      4.19 o
  -7  19   2      283.29      298.25     13.05 o
  -6  19   2      435.16      444.73     13.32 o
  -5  19   2      367.52      328.64     11.60 o
  -4  19   2        2.17        1.07      1.48 o
  -3  19   2      313.40      319.52      6.86 o
  -2  19   2      562.59      534.75      9.28 o
  -1  19   2      491.91      474.37      8.36 o
   0  19   2       26.80       28.05      3.01 o
   1  19   2       67.14       64.13      2.78 o
   2  19   2      109.61      109.11      3.04 o
   3  19   2        4.52        3.60      2.44 o
   4  19   2      112.60      112.07      4.25 o
   5  19   2      569.17      566.39      8.65 o
   6  19   2       21.19       19.22      3.87 o
   7  19   2       35.23       31.43      4.06 o
  -6  20   2        0.54       -2.61      4.75 o
  -5  20   2       89.71       99.56      9.84 o
  -4  20   2      238.05      225.04     20.88 o
  -3  20   2      328.23      324.11      6.48 o
  -2  20   2        0.14       -0.07      2.82 o
  -1  20   2       37.01       30.70      2.95 o
   0  20   2      100.43      108.77      3.85 o
   1  20   2      200.03      191.68      8.34 o
   2  20   2       54.06       63.34      3.56 o
   3  20   2        6.33        5.10      2.13 o
   4  20   2      161.11      158.63      4.88 o
   5  20   2      185.26      179.45      5.44 o
   6  20   2       17.94       18.18      3.94 o
  -6  21   2        8.73       14.98      5.03 o
  -5  21   2      786.80      801.13     25.70 o
  -4  21   2       67.17       72.74      7.92 o
  -3  21   2      566.16      576.03     16.18 o
  -2  21   2        9.50        8.50      2.52 o
  -1  21   2      447.03      453.92      8.61 o
   0  21   2        0.01       -1.77      1.77 o
   1  21   2        1.85        1.01      2.22 o
   2  21   2        6.55        7.90      2.11 o
   3  21   2        3.95        7.24      2.23 o
   4  21   2       93.24      107.44      7.28 o
   5  21   2       31.96       31.45      2.82 o
   6  21   2        1.85       -2.00      3.89 o
  -5  22   2       39.62       50.50      6.32 o
  -4  22   2        6.29       11.00      2.96 o
  -3  22   2        9.65        8.40      6.89 o
  -2  22   2        7.91       15.29      7.02 o
  -1  22   2      672.18      702.53     19.29 o
   0  22   2      149.68      175.34      4.78 o
   1  22   2      118.96      128.06      3.45 o
   2  22   2      547.83      561.99      8.81 o
   3  22   2      941.53      950.88     13.00 o
   4  22   2       28.25       35.38      3.92 o
   5  22   2      367.89      402.80     11.85 o
  -4  23   2       49.65       47.51      6.34 o
  -3  23   2       96.22      105.60      8.90 o
  -2  23   2      195.75      196.40     14.67 o
  -1  23   2      246.38      277.73     11.55 o
   0  23   2      154.66      159.16      4.39 o
   1  23   2       40.99       40.52      3.10 o
   2  23   2       12.62       12.87      3.38 o
   3  23   2        3.28        2.11      2.17 o
   4  23   2       11.31       14.45      3.38 o
  -3  24   2        2.49       -0.80      8.75 o
  -2  24   2      173.36      199.78     19.36 o
  -1  24   2      517.83      552.50     30.37 o
   0  24   2        0.35        1.65      3.39 o
   1  24   2      135.14      147.46      5.02 o
   2  24   2      605.68      630.12     18.85 o
   3  24   2      671.09      696.60     13.63 o
  -2  25   2      223.99      227.97     21.15 o
  -1  25   2        7.73       11.55      6.00 o
   0  25   2        0.52       10.63      5.83 o
   1  25   2      241.18      254.13     14.12 o
   2  25   2       91.81       95.50      7.58 o
 -10   1   3        3.09       -2.45      3.87 o
  -9   1   3      731.35      739.67     10.25 o
  -8   1   3      113.56      104.37      3.91 o
  -7   1   3      111.55      118.17      3.78 o
  -6   1   3      155.72      161.67      4.29 o
  -5   1   3      811.93      768.23      7.52 o
  -4   1   3     2664.45     2695.21     23.00 o
  -3   1   3     3313.85     3542.02     34.04 o
  -2   1   3       29.58       24.48      1.16 o
  -1   1   3      122.04      128.23      2.21 o
   0   1   3     9265.23     9211.70    119.08 o
   1   1   3      828.59      807.49      8.00 o
   2   1   3     2712.06     2911.26     34.48 o
   3   1   3     2800.44     2502.84     29.57 o
   4   1   3        1.77        5.37      2.14 o
   5   1   3      804.73      826.31     11.12 o
   6   1   3      436.68      439.11      8.58 o
   7   1   3      711.09      695.78     12.64 o
   8   1   3        0.95       -2.15      3.04 o
   9   1   3      103.65       94.87      5.45 o
  10   1   3      395.93      380.95     19.50 o
 -10   2   3       15.45       16.79      4.13 o
  -9   2   3       29.36       23.85      2.38 o
  -8   2   3       50.46       46.85      3.22 o
  -7   2   3      376.89      357.79      5.33 o
  -6   2   3      203.14      197.60      7.58 o
  -5   2   3       90.42       98.69      2.32 o
  -4   2   3     1233.32     1358.78     11.01 o
  -3   2   3        1.08       20.98      3.03 o
  -2   2   3     1126.89     1147.12     10.04 o
  -1   2   3     1270.79     1276.44      9.64 o
   0   2   3      922.88     1009.42      8.97 o
   1   2   3      911.81      909.25      8.44 o
   2   2   3        4.50        6.33      1.44 o
   3   2   3     3357.75     3397.92     42.67 o
   4   2   3     2110.79     2136.79     29.02 o
   5   2   3       31.49       21.35      3.03 o
   6   2   3     1006.42      976.66     14.92 o
   7   2   3       15.68       16.30      2.83 o
   8   2   3      471.05      471.08      7.42 o
   9   2   3      101.32      107.44      4.80 o
  10   2   3      133.28      133.80      6.85 o
 -10   3   3       10.74        7.63      2.54 o
  -9   3   3      481.39      475.08      9.92 o
  -8   3   3      123.48      131.95      4.63 o
  -7   3   3        4.23        9.50      2.49 o
  -6   3   3       39.38       55.74      3.77 o
  -5   3   3      680.06      634.08      9.00 o
  -4   3   3       53.62       73.79      2.84 o
  -3   3   3     4125.97     4243.30     42.47 o
  -2   3   3      667.45      629.23      5.41 o
  -1   3   3     1640.77     1620.49     13.34 o
   0   3   3     1919.25     1808.78     16.78 o
   1   3   3     4663.11     4786.32     57.13 o
   2   3   3     1073.09     1027.00      9.81 o
   3   3   3      972.86     1015.86     10.29 o
   4   3   3     2463.29     2604.71     27.96 o
   5   3   3     2554.19     2539.95     34.89 o
   6   3   3      193.91      184.92      5.05 o
   7   3   3       56.96       68.99      5.34 o
   8   3   3        4.13        7.38      1.88 o
   9   3   3       38.66       39.15      3.51 o
  10   3   3       22.74       23.73      4.89 o
 -10   4   3       24.93       22.97      3.84 o
  -9   4   3        1.29        5.91      3.47 o
  -8   4   3      177.32      185.54      5.44 o
  -7   4   3     1220.97     1180.79     17.28 o
  -6   4   3      606.80      583.89     11.55 o
  -5   4   3     2120.72     2129.21     32.97 o
  -4   4   3      723.86      787.18      7.93 o
  -3   4   3     1687.54     1711.95     13.94 o
  -2   4   3       41.25       35.20      1.24 o
  -1   4   3     2440.73     2521.81     20.82 o
   0   4   3      102.68      120.49      1.94 o
   1   4   3        6.64        7.35      1.37 o
   2   4   3      357.70      356.76      5.07 o
   3   4   3      443.81      433.51      6.04 o
   4   4   3      556.34      556.20      7.28 o
   5   4   3      398.33      395.36      6.25 o
   6   4   3      571.91      566.43      9.26 o
   7   4   3       59.79       72.12      3.66 o
   8   4   3      358.52      369.57     11.93 o
   9   4   3      214.33      213.00      6.28 o
  10   4   3       83.48       83.56      6.39 o
 -10   5   3       90.44       96.61      5.40 o
  -9   5   3      315.52      325.28      6.99 o
  -8   5   3       90.27       83.16      4.24 o
  -7   5   3        1.95        5.44      2.04 o
  -6   5   3       69.21       69.59      3.65 o
  -5   5   3      725.85      737.64     11.47 o
  -4   5   3      892.17      913.71     12.04 o
  -3   5   3     1207.01     1223.82     10.63 o
  -2   5   3     1930.53     1924.76     14.75 o
  -1   5   3     5665.96     5583.21     55.53 o
   0   5   3     5420.26     5315.10     75.02 o
   1   5   3     3720.85     3900.70     37.88 o
   2   5   3      102.30      130.70      3.66 o
   3   5   3    23388.48    23702.83    459.41 o
   4   5   3     3538.66     3519.72     40.89 o
   5   5   3     1519.94     1499.12     18.10 o
   6   5   3     1484.56     1484.02     24.58 o
   7   5   3     6013.86     5860.14     85.23 o
   8   5   3       42.55       43.29      2.29 o
   9   5   3      251.24      230.67      7.45 o
  10   5   3      182.18      191.28      7.87 o
 -10   6   3       18.63       17.04      3.17 o
  -9   6   3      346.54      337.57      8.55 o
  -8   6   3      166.54      152.63      5.24 o
  -7   6   3      979.50      963.37     15.20 o
  -6   6   3        3.81        2.88      2.50 o
  -5   6   3     2931.32     2893.38     33.92 o
  -4   6   3        0.02       -0.69      1.27 o
  -3   6   3     4502.35     4645.11     50.00 o
  -2   6   3      465.71      516.65      6.55 o
  -1   6   3     3034.75     3036.33     38.47 o
   0   6   3      521.75      567.14      4.91 o
   1   6   3     1516.83     1579.22     13.28 o
   2   6   3       38.42       42.96      1.42 o
   3   6   3        3.33        4.81      2.22 o
   4   6   3      654.81      647.90      7.85 o
   5   6   3        4.20        4.69      1.68 o
   6   6   3        4.97        3.73      2.30 o
   7   6   3      185.77      190.59      4.73 o
   8   6   3       29.85       28.52      2.53 o
   9   6   3      172.11      172.96      6.87 o
  10   6   3       10.61       10.25      3.59 o
 -10   7   3        0.31        1.47      3.06 o
  -9   7   3        0.09        0.97      3.29 o
  -8   7   3       31.78       34.40      3.55 o
  -7   7   3     1072.10     1073.10     18.99 o
  -6   7   3      269.77      292.30      7.82 o
  -5   7   3      895.87      895.97      9.90 o
  -4   7   3      698.01      721.08      7.96 o
  -3   7   3     2393.64     2353.97     21.69 o
  -2   7   3     1617.66     1536.70     20.69 o
  -1   7   3      885.62      889.53     12.77 o
   0   7   3     2227.70     2192.75     20.81 o
   1   7   3      817.08      823.85      7.22 o
   2   7   3     1027.98     1068.11      9.79 o
   3   7   3       58.92       58.50      1.65 o
   4   7   3      788.06      759.81     10.07 o
   5   7   3      658.92      655.08     11.41 o
   6   7   3     1857.38     1855.42     21.34 o
   7   7   3      120.86      108.73      4.44 o
   8   7   3       11.26        6.10      1.98 o
   9   7   3      151.77      139.99     10.94 o
  10   7   3      152.73      155.97     12.21 o
 -10   8   3       50.96       44.32      5.76 o
  -9   8   3      597.92      593.85     14.33 o
  -8   8   3        0.18        4.34      4.04 o
  -7   8   3      126.29      131.58      4.32 o
  -6   8   3      181.85      163.04      5.14 o
  -5   8   3      663.90      649.25     10.47 o
  -4   8   3      145.76      153.97      3.39 o
  -3   8   3     2048.57     1983.80     23.91 o
  -2   8   3     2034.05     2116.49     31.16 o
  -1   8   3     1763.59     1810.65     24.74 o
   0   8   3       24.26       13.90      1.34 o
   1   8   3     4017.08     3966.68     45.40 o
   2   8   3     2195.33     2103.37     20.14 o
   3   8   3        0.57        1.14      1.45 o
   4   8   3     1307.21     1291.59     15.15 o
   5   8   3      270.05      264.95      5.59 o
   6   8   3      654.07      642.86      8.17 o
   7   8   3      369.22      358.18      9.43 o
   8   8   3      867.84      788.09     31.53 o
   9   8   3       61.85       69.09      5.90 o
  10   8   3      101.17       98.61      8.56 o
 -10   9   3       51.35       38.00      4.07 o
  -9   9   3        2.90        5.76      2.77 o
  -8   9   3       48.77       45.46      3.00 o
  -7   9   3      218.65      222.66      5.08 o
  -6   9   3       88.93       92.71      5.46 o
  -5   9   3     1101.10     1079.70     12.29 o
  -4   9   3        0.04        0.63      2.37 o
  -3   9   3      175.61      183.86      5.83 o
  -2   9   3       46.06       41.59      3.41 o
  -1   9   3     6930.43     6815.90    116.69 o
   0   9   3      323.23      374.93      3.22 o
   1   9   3      557.24      543.35      5.77 o
   2   9   3       12.59       17.92      1.42 o
   3   9   3     8534.67     8287.01    108.80 o
   4   9   3      299.06      313.42      8.66 o
   5   9   3      829.27      799.88      9.64 o
   6   9   3      227.98      220.05      5.00 o
   7   9   3     1999.51     2004.31     40.55 o
   8   9   3       67.48       70.28      6.16 o
   9   9   3      204.92      196.55      8.52 o
  10   9   3        5.50       10.12      4.57 o
 -10  10   3       89.18       80.56      5.06 o
  -9  10   3      388.18      410.81      9.02 o
  -8  10   3      240.96      239.80      5.53 o
  -7  10   3      234.90      232.13      6.62 o
  -6  10   3      308.21      275.39      5.81 o
  -5  10   3      871.13      870.93     12.69 o
  -4  10   3      730.61      720.12      9.63 o
  -3  10   3     3077.50     2948.69     48.24 o
  -2  10   3       12.18       14.56      2.46 o
  -1  10   3     1155.37     1183.45     18.39 o
   0  10   3       30.85       43.44      2.29 o
   1  10   3     1441.75     1366.37     15.81 o
   2  10   3      103.86       97.97      3.93 o
   3  10   3       76.98       81.67      4.78 o
   4  10   3      150.68      149.26      3.24 o
   5  10   3        3.16        4.91      2.05 o
   6  10   3      211.54      214.57      4.76 o
   7  10   3      210.00      212.30      8.70 o
   8  10   3      292.68      296.60     18.22 o
   9  10   3      128.83      144.21      7.55 o
  -9  11   3        0.82        0.85      2.37 o
  -8  11   3      244.66      247.94      6.44 o
  -7  11   3      327.08      322.10      7.36 o
  -6  11   3      256.84      246.54      5.40 o
  -5  11   3        7.74        9.97      1.53 o
  -4  11   3       88.54       86.87      2.28 o
  -3  11   3        0.01       -0.11      2.29 o
  -2  11   3      157.51      157.65      6.73 o
  -1  11   3        4.57        0.35      2.00 o
   0  11   3     4411.99     4404.80     49.11 o
   1  11   3     2123.62     2040.36     20.17 o
   2  11   3       26.58       26.63      1.85 o
   3  11   3      220.54      226.93      5.59 o
   4  11   3      452.03      440.78      7.77 o
   5  11   3     3682.75     3724.91     70.24 o
   6  11   3        1.56        0.29      3.61 o
   7  11   3        1.12        2.86      3.73 o
   8  11   3        0.04        2.51      4.28 o
   9  11   3      511.15      534.59     19.48 o
  -9  12   3        6.66        4.87      2.62 o
  -8  12   3      356.45      333.64      8.59 o
  -7  12   3       91.01       98.07     10.81 o
  -6  12   3      305.76      308.60      6.90 o
  -5  12   3      256.04      275.68      7.24 o
  -4  12   3     1006.27      980.29     11.10 o
  -3  12   3      393.09      365.80      9.03 o
  -2  12   3        0.80       -0.84      3.23 o
  -1  12   3      189.43      188.10      4.73 o
   0  12   3      688.88      651.35      6.08 o
   1  12   3       38.00       52.82      1.96 o
   2  12   3      206.62      207.08      4.94 o
   3  12   3        7.85       16.76      3.40 o
   4  12   3      245.64      249.96      4.52 o
   5  12   3       45.21       75.95     10.78 o
   6  12   3      126.95      129.89      4.96 o
   7  12   3        8.50        7.19      4.62 o
   8  12   3        7.92        6.72      4.48 o
   9  12   3       71.83       76.24      7.46 o
  -9  13   3      611.30      577.26     26.71 o
  -8  13   3       35.99       44.56      4.42 o
  -7  13   3        6.00        4.92      3.39 o
  -6  13   3        1.72        4.35      1.96 o
  -5  13   3     1601.06     1543.40     26.87 o
  -4  13   3     1149.21     1108.74     25.12 o
  -3  13   3     1774.63     1751.07     36.15 o
  -2  13   3      217.22      208.28      6.90 o
  -1  13   3       81.14       86.03      7.88 o
   0  13   3      524.22      473.14      4.96 o
   1  13   3      168.91      172.01      3.76 o
   2  13   3     2062.98     2006.13     26.21 o
   3  13   3       70.43       78.66      3.59 o
   4  13   3      301.90      265.85      6.13 o
   5  13   3       41.88       36.65      4.21 o
   6  13   3       36.47       41.94      4.84 o
   7  13   3       65.50       81.34      6.54 o
   8  13   3      134.44      149.65     10.62 o
   9  13   3       12.31       16.73      5.56 o
  -9  14   3      102.06      102.88      8.35 o
  -8  14   3       19.89       18.18      3.89 o
  -7  14   3       77.47       94.87      4.34 o
  -6  14   3      254.27      251.85      9.80 o
  -5  14   3        0.06        0.13      1.76 o
  -4  14   3      128.81      155.93      9.62 o
  -3  14   3      128.90      117.46      8.22 o
  -2  14   3        1.77       -1.17      2.51 o
  -1  14   3       38.51       38.53      1.49 o
   0  14   3     2181.20     2053.50     21.06 o
   1  14   3       19.16       19.83      1.76 o
   2  14   3       95.64      100.33      3.05 o
   3  14   3      836.28      861.49     10.41 o
   4  14   3     1024.91      993.21     13.73 o
   5  14   3       24.13       27.10      2.14 o
   6  14   3     1003.50     1001.04     23.11 o
   7  14   3       71.91       84.90      4.99 o
   8  14   3      156.93      159.47     27.60 o
   9  14   3       15.52       23.27      5.76 o
  -8  15   3      114.94       93.22      8.21 o
  -7  15   3      264.96      253.24     15.44 o
  -6  15   3       59.32       49.90      8.80 o
  -5  15   3      129.89      137.73      7.22 o
  -4  15   3       34.41       31.85      4.51 o
  -3  15   3      393.85      410.97     11.08 o
  -2  15   3      383.77      361.35      9.32 o
  -1  15   3     1192.23     1176.57     10.73 o
   0  15   3      421.43      399.80      7.03 o
   1  15   3       91.31       93.73      5.94 o
   2  15   3     1105.37     1045.58     12.28 o
   3  15   3      474.62      453.95      5.96 o
   4  15   3     2109.01     2105.72     26.20 o
   5  15   3       13.83       14.07      2.35 o
   6  15   3      368.57      373.87     11.13 o
   7  15   3      469.67      522.04     18.73 o
   8  15   3      307.42      337.34     10.73 o
  -8  16   3       25.70       20.00      5.99 o
  -7  16   3       22.70       30.08      5.78 o
  -6  16   3      824.54      818.66     20.58 o
  -5  16   3      112.12      123.92      9.19 o
  -4  16   3        4.36       10.39      4.61 o
  -3  16   3      800.03      787.70     20.42 o
  -2  16   3     1266.55     1247.64     27.43 o
  -1  16   3       70.36       71.05      1.95 o
   0  16   3      392.60      386.60      5.02 o
   1  16   3      229.92      230.33      3.89 o
   2  16   3      351.67      356.25      6.06 o
   3  16   3       18.11       19.54      2.30 o
   4  16   3      111.01      119.85      5.83 o
   5  16   3       55.83       61.60      3.13 o
   6  16   3      141.64      144.74      7.90 o
   7  16   3        0.76        4.59      3.51 o
   8  16   3        1.33        2.78      4.04 o
  -8  17   3       22.14       26.15      7.82 o
  -7  17   3       82.79       79.14      7.20 o
  -6  17   3        2.69       -0.83      3.23 o
  -5  17   3        8.78        8.30      4.18 o
  -4  17   3       34.62       39.99      6.04 o
  -3  17   3      326.22      349.09     12.52 o
  -2  17   3      895.02      923.44     19.23 o
  -1  17   3       33.84       32.06      1.31 o
   0  17   3      175.73      179.26      3.27 o
   1  17   3      570.43      569.24      7.37 o
   2  17   3       33.97       41.73      2.08 o
   3  17   3      697.74      672.14      9.33 o
   4  17   3      158.56      160.63      4.96 o
   5  17   3      484.97      506.89      7.63 o
   6  17   3       88.00      108.78      5.28 o
   7  17   3      231.13      241.04     10.38 o
  -7  18   3      158.36      169.57      8.91 o
  -6  18   3      187.78      183.59     11.43 o
  -5  18   3       80.85      108.71      7.36 o
  -4  18   3       92.77       93.70      6.69 o
  -3  18   3       68.08       73.89      9.73 o
  -2  18   3      757.29      715.76     14.96 o
  -1  18   3      122.28      126.93      3.59 o
   0  18   3      279.98      281.95      6.47 o
   1  18   3       76.61       72.87      2.44 o
   2  18   3       57.33       61.55      3.20 o
   3  18   3      313.51      304.06      6.80 o
   4  18   3      344.83      343.58      6.04 o
   5  18   3        1.09       -0.86      2.49 o
   6  18   3       49.73       54.76      3.91 o
   7  18   3        0.17       -0.82      3.40 o
  -7  19   3      176.10      171.39     20.15 o
  -6  19   3       49.16       59.49      5.59 o
  -5  19   3      268.73      289.19     19.24 o
  -4  19   3      138.75      157.91     10.08 o
  -3  19   3     1265.80     1261.55     28.26 o
  -2  19   3       75.26       68.11      6.52 o
  -1  19   3        3.24        1.61      1.83 o
   0  19   3      827.26      808.86     14.17 o
   1  19   3     1622.68     1590.79     20.10 o
   2  19   3        1.40        1.03      1.73 o
   3  19   3     1467.48     1418.56     17.58 o
   4  19   3      152.30      165.78      4.66 o
   5  19   3      876.41      847.09     15.20 o
   6  19   3      566.53      570.09     12.14 o
   7  19   3      435.04      480.88     14.40 o
  -6  20   3       12.90        9.73      4.72 o
  -5  20   3      531.88      525.77     16.98 o
  -4  20   3       57.87       60.25      7.82 o
  -3  20   3      269.23      276.73     12.52 o
  -2  20   3      350.51      357.51     17.01 o
  -1  20   3      557.93      549.64      8.45 o
   0  20   3      126.32      127.86      3.05 o
   1  20   3       53.33       54.54      2.95 o
   2  20   3      380.37      392.12      9.66 o
   3  20   3      359.72      362.50     13.63 o
   4  20   3      257.84      258.49      6.45 o
   5  20   3       79.90       71.98      4.69 o
   6  20   3      356.82      339.36     10.14 o
  -5  21   3      260.15      265.76     12.10 o
  -4  21   3        5.29        3.18      4.38 o
  -3  21   3       44.75       66.63      9.09 o
  -2  21   3       75.01       79.93      9.93 o
  -1  21   3       91.72      105.87      6.07 o
   0  21   3       43.78       47.33      2.05 o
   1  21   3      485.50      492.82      7.30 o
   2  21   3       48.20       48.59      3.42 o
   3  21   3      198.99      196.47      5.46 o
   4  21   3        0.18       -2.52      2.52 o
   5  21   3      227.47      222.34      6.67 o
  -5  22   3      262.08      294.77     22.13 o
  -4  22   3        5.94        6.87      5.87 o
  -3  22   3      108.92      108.04      9.15 o
  -2  22   3      486.58      494.14     17.19 o
  -1  22   3      351.44      339.23     11.71 o
   0  22   3       16.61       22.48      6.09 o
   1  22   3        9.40        8.73      2.23 o
   2  22   3        0.58        0.90      2.66 o
   3  22   3        9.59        6.41      2.95 o
   4  22   3       30.21       28.19      3.20 o
   5  22   3       38.61       39.62      5.38 o
  -4  23   3       16.52       20.40      9.24 o
  -3  23   3       13.92       22.67      9.69 o
  -2  23   3       27.73       34.38      9.07 o
  -1  23   3      363.99      374.29     11.28 o
   0  23   3       50.30       60.21      5.99 o
   1  23   3       11.70       16.20      4.45 o
   2  23   3       93.16       91.37      4.66 o
   3  23   3      604.35      630.51     17.08 o
   4  23   3        5.12        1.84      2.70 o
  -3  24   3      165.86      164.93     13.57 o
  -2  24   3      461.64      484.83     21.78 o
  -1  24   3      192.95      203.61     13.86 o
   0  24   3        0.03        4.59      4.93 o
   1  24   3      174.78      204.09     25.49 o
   2  24   3      278.30      301.97     16.26 o
   3  24   3        4.32        9.00      3.32 o
 -10   0   4      195.44      204.74     10.11 o
  -9   0   4      155.70      163.45      6.94 o
  -8   0   4        2.37        3.07      3.03 o
  -7   0   4      167.49      185.83      6.23 o
  -6   0   4       60.67       59.28      3.10 o
  -5   0   4     1359.24     1288.77     16.73 o
  -4   0   4    13188.97    13780.70    296.15 o
  -3   0   4     1836.08     1797.88     24.11 o
  -2   0   4     1120.51     1254.29     23.28 o
  -1   0   4      594.10      539.97      6.94 o
   0   0   4    18724.99    17904.31    397.65 o
   1   0   4       32.18       13.53      2.31 o
   2   0   4        1.17        0.29      1.64 o
   3   0   4     1589.53     1774.76     33.73 o
   4   0   4    10205.48    10160.60    253.93 o
   5   0   4       29.83       17.44      6.09 o
   6   0   4      829.27      817.87     24.88 o
   7   0   4      156.17      153.48     10.86 o
   8   0   4      891.55      942.32     48.77 o
   9   0   4      407.59      422.43     16.78 o
  10   0   4        1.09       -1.47      3.53 o
 -10   1   4       54.95       63.23      5.24 o
  -9   1   4       91.48       98.75      3.66 o
  -8   1   4      141.94      147.94      5.06 o
  -7   1   4      502.23      511.14      6.70 o
  -6   1   4      909.29      886.72     11.07 o
  -5   1   4     1264.52     1245.82     10.30 o
  -4   1   4     4855.49     4823.50     53.02 o
  -3   1   4     4047.75     4230.46     48.32 o
  -2   1   4      127.22      136.74      2.19 o
  -1   1   4     2309.47     2296.44     18.50 o
   0   1   4     6569.28     6464.93     75.17 o
   1   1   4     1286.19     1290.79     12.90 o
   2   1   4      784.62      835.41     11.98 o
   3   1   4     2911.31     3010.31     33.19 o
   4   1   4     2701.54     2819.79     36.82 o
   5   1   4      171.03      163.33      5.23 o
   6   1   4        6.04        5.62      2.65 o
   7   1   4       26.58       23.08      2.93 o
   8   1   4      195.17      189.41      6.94 o
   9   1   4       29.10       29.06      3.08 o
  10   1   4       10.43       12.22      3.58 o
 -10   2   4      251.85      251.21     15.98 o
  -9   2   4      104.50      120.12      5.50 o
  -8   2   4     1725.70     1720.03     23.63 o
  -7   2   4      249.31      266.56      5.39 o
  -6   2   4      510.09      521.11     13.87 o
  -5   2   4       17.14       25.92      2.05 o
  -4   2   4     6444.96     6405.41     76.53 o
  -3   2   4       19.58       17.53      1.27 o
  -2   2   4      124.85      122.61      2.33 o
  -1   2   4     3819.66     3745.27     34.52 o
   0   2   4      901.07      915.73      9.42 o
   1   2   4     2335.32     2401.01     24.72 o
   2   2   4      678.89      709.77      9.06 o
   3   2   4     2783.98     2711.24     30.07 o
   4   2   4     3491.25     3551.40     44.55 o
   5   2   4     1657.08     1597.58     19.55 o
   6   2   4      370.40      353.13      8.74 o
   7   2   4       25.74       28.93      3.02 o
   8   2   4     1325.96     1323.56     23.88 o
   9   2   4       79.88       79.85      6.29 o
  10   2   4       18.75       22.04      4.99 o
 -10   3   4       26.34       25.10      4.37 o
  -9   3   4       22.05       26.90      3.05 o
  -8   3   4      164.39      180.15      4.94 o
  -7   3   4       25.44       26.85      2.10 o
  -6   3   4      690.77      710.44      8.90 o
  -5   3   4        3.08        8.26      1.56 o
  -4   3   4     1957.68     1990.51     25.48 o
  -3   3   4      124.03      154.60      2.50 o
  -2   3   4     3861.93     3920.08     36.36 o
  -1   3   4       37.50       50.42      1.40 o
   0   3   4     2074.03     2060.98     18.88 o
   1   3   4      153.35      154.49      2.87 o
   2   3   4      218.35      175.93      3.31 o
   3   3   4      197.93      206.39      4.39 o
   4   3   4       14.00       23.40      2.35 o
   5   3   4       88.54      106.76      3.38 o
   6   3   4       76.91       78.88      3.23 o
   7   3   4       18.70       17.22      2.16 o
   8   3   4       21.51       26.12      3.70 o
   9   3   4        4.22        4.98      3.01 o
  10   3   4       62.01       62.68      5.65 o
 -10   4   4       32.90       35.76      3.94 o
  -9   4   4        1.33       -2.20      2.44 o
  -8   4   4       28.26       24.47      2.72 o
  -7   4   4     1126.51     1115.68     14.29 o
  -6   4   4     1076.28     1039.47     10.87 o
  -5   4   4       51.43       50.34      2.77 o
  -4   4   4       65.98       55.51      1.78 o
  -3   4   4        4.18        2.17      1.08 o
  -2   4   4     2434.63     2636.89     25.02 o
  -1   4   4     3106.71     3168.66     29.90 o
   0   4   4     2560.77     2641.58     24.96 o
   1   4   4     1251.81     1202.24     11.12 o
   2   4   4     2187.78     2162.86     22.85 o
   3   4   4     4510.43     4779.73     57.67 o
   4   4   4        0.46        0.27      1.60 o
   5   4   4     1191.55     1138.28     13.32 o
   6   4   4     1241.20     1242.78     16.59 o
   7   4   4       21.26       19.75      2.72 o
   8   4   4        7.42        9.01      2.50 o
   9   4   4      198.72      209.88      6.15 o
  10   4   4      322.41      335.44     11.78 o
 -10   5   4        0.07       -2.64      2.64 o
  -9   5   4      291.74      308.73      7.71 o
  -8   5   4       98.97      101.64      6.05 o
  -7   5   4      424.08      418.44      8.96 o
  -6   5   4      134.70      139.61      5.60 o
  -5   5   4      829.69      818.21      8.33 o
  -4   5   4       76.08       71.15      2.54 o
  -3   5   4     5586.95     5911.45     62.72 o
  -2   5   4     3581.37     3400.59     60.92 o
  -1   5   4      607.30      588.24      4.81 o
   0   5   4       75.48      104.11      2.02 o
   1   5   4     3260.55     3241.30     32.98 o
   2   5   4     1210.25     1197.05     14.45 o
   3   5   4     1691.97     1718.13     19.39 o
   4   5   4      214.82      214.69      6.45 o
   5   5   4      353.68      347.53      6.97 o
   6   5   4        0.00       -0.12      1.86 o
   7   5   4      107.09      101.77      6.86 o
   8   5   4        1.29        2.32      2.91 o
   9   5   4       12.26        7.47      2.87 o
  10   5   4      201.91      222.37     11.01 o
 -10   6   4       43.07       37.46      4.31 o
  -9   6   4       36.73       37.20      2.85 o
  -8   6   4       68.01       58.63      3.77 o
  -7   6   4        6.91        8.33      2.02 o
  -6   6   4     1076.40     1029.33     17.20 o
  -5   6   4      375.06      370.63      4.97 o
  -4   6   4      284.65      302.14      3.77 o
  -3   6   4      139.87      153.93      3.91 o
  -2   6   4     4812.29     4862.95     56.20 o
  -1   6   4        1.99        2.17      1.20 o
   0   6   4      366.38      332.79      4.91 o
   1   6   4      224.04      226.12      3.46 o
   2   6   4     3829.92     3704.62     39.79 o
   3   6   4       21.51       16.49      1.59 o
   4   6   4      698.37      669.96      9.02 o
   5   6   4     1528.18     1479.33     17.75 o
   6   6   4      455.69      496.04      7.75 o
   7   6   4        1.66       -0.04      1.95 o
   8   6   4       40.35       45.69      2.99 o
   9   6   4      174.91      170.36      7.74 o
  10   6   4      300.51      295.86     10.13 o
 -10   7   4       19.85       11.17      3.64 o
  -9   7   4       47.09       53.07      3.77 o
  -8   7   4       26.37       13.38      2.85 o
  -7   7   4      522.65      523.00      8.77 o
  -6   7   4        0.17        1.46      1.12 o
  -5   7   4      516.51      492.15      5.53 o
  -4   7   4      373.49      373.79      4.20 o
  -3   7   4     2185.90     2203.51     18.97 o
  -2   7   4      672.10      649.68      9.67 o
  -1   7   4      392.97      356.91      7.45 o
   0   7   4      199.57      164.62      2.18 o
   1   7   4     2682.08     2704.64     25.82 o
   2   7   4     1454.95     1421.90     14.16 o
   3   7   4       87.66       96.65      3.02 o
   4   7   4       13.02       15.10      2.28 o
   5   7   4      183.45      182.03      4.84 o
   6   7   4      174.47      179.34      6.78 o
   7   7   4       29.11       22.38      2.61 o
   8   7   4       28.33       29.09      3.93 o
   9   7   4       26.31       25.22      4.54 o
  10   7   4       37.67       43.43      5.78 o
 -10   8   4        1.19        2.65      2.78 o
  -9   8   4        0.03       -0.73      1.98 o
  -8   8   4      185.26      186.82      5.13 o
  -7   8   4      407.47      419.58      7.46 o
  -6   8   4      101.85      119.84      2.95 o
  -5   8   4       97.88      110.41      2.47 o
  -4   8   4     1281.17     1314.02     12.25 o
  -3   8   4        2.48       -0.66      2.62 o
  -2   8   4     1563.51     1500.65     19.96 o
  -1   8   4     1348.57     1338.97     16.36 o
   0   8   4       76.61       73.65      1.64 o
   1   8   4     2495.51     2568.55     25.41 o
   2   8   4      662.64      621.46      6.53 o
   3   8   4     1006.09     1004.29     10.21 o
   4   8   4      276.51      252.47      6.68 o
   5   8   4      765.47      729.97     10.77 o
   6   8   4        6.52       10.17      2.85 o
   7   8   4        3.87        4.60      1.96 o
   8   8   4      279.80      263.35      7.71 o
   9   8   4      109.91      116.12      5.71 o
  -9   9   4      108.36      116.00      5.94 o
  -8   9   4       92.38       97.26      5.35 o
  -7   9   4      137.21      143.03      4.62 o
  -6   9   4      151.54      136.66      3.84 o
  -5   9   4      167.60      186.03      4.09 o
  -4   9   4       58.52       48.02      4.06 o
  -3   9   4       20.07       23.07      4.09 o
  -2   9   4      639.08      607.08     10.69 o
  -1   9   4      202.66      193.10      5.06 o
   0   9   4      923.47      943.45      9.70 o
   1   9   4      108.89       97.74      5.18 o
   2   9   4     1021.88     1010.66     12.74 o
   3   9   4      182.07      147.57      3.33 o
   4   9   4      388.43      366.22      5.12 o
   5   9   4       44.13       54.81      4.11 o
   6   9   4        6.39        8.98      1.81 o
   7   9   4       13.31       11.00      2.68 o
   8   9   4       14.56        8.30      2.57 o
   9   9   4       16.38       11.22      4.58 o
  -9  10   4       49.80       43.23      3.98 o
  -8  10   4      188.92      196.92      5.99 o
  -7  10   4      215.59      206.69      7.71 o
  -6  10   4       29.88       26.00      2.80 o
  -5  10   4       90.54       94.31      2.36 o
  -4  10   4     2462.15     2504.20     36.42 o
  -3  10   4        0.40        1.26      2.91 o
  -2  10   4       84.03       75.61      4.75 o
  -1  10   4     3447.38     3510.30     56.88 o
   0  10   4     2470.03     2556.70     27.36 o
   1  10   4       30.40       29.91      2.00 o
   2  10   4     1557.94     1526.78     18.04 o
   3  10   4     3223.34     3095.33     32.39 o
   4  10   4       49.87       52.29      2.12 o
   5  10   4      887.83      867.53     13.89 o
   6  10   4      982.48      946.87     11.78 o
   7  10   4       90.73       87.30      5.00 o
   8  10   4        0.88        3.83      2.23 o
   9  10   4        2.91       -0.20      4.39 o
  -9  11   4      265.07      273.29     20.14 o
  -8  11   4      216.24      207.59      6.80 o
  -7  11   4       99.24      100.78      3.26 o
  -6  11   4      450.04      443.97      5.94 o
  -5  11   4     1497.11     1500.26     16.36 o
  -4  11   4       34.82       26.72      4.08 o
  -3  11   4     1054.64     1026.03     17.88 o
  -2  11   4     3136.72     2981.71     59.80 o
  -1  11   4     1496.00     1488.45     33.07 o
   0  11   4      190.51      213.01      4.92 o
   1  11   4     1204.29     1218.72     13.08 o
   2  11   4     1089.72     1045.01     11.84 o
   3  11   4      776.03      725.61      9.03 o
   4  11   4       33.77       33.41      2.11 o
   5  11   4      312.74      292.65      5.62 o
   6  11   4        1.29        4.69      2.71 o
   7  11   4       56.81       46.22      5.21 o
   8  11   4        0.09       -1.23      3.49 o
   9  11   4        8.65        5.42      4.22 o
  -9  12   4       67.47       61.68      7.23 o
  -8  12   4      566.97      576.22     13.74 o
  -7  12   4        4.81        5.53      2.14 o
  -6  12   4      297.38      272.68      5.13 o
  -5  12   4      208.49      214.47     15.32 o
  -4  12   4     2798.88     2794.06     61.67 o
  -3  12   4      104.14      100.26      5.89 o
  -2  12   4       73.80       85.40      5.39 o
  -1  12   4        5.64       14.17      2.96 o
   0  12   4      905.52      877.09      9.40 o
   1  12   4       17.27       23.78      2.78 o
   2  12   4     1579.21     1506.39     17.05 o
   3  12   4      923.25      871.67     11.13 o
   4  12   4       59.33       57.51      4.12 o
   5  12   4       43.36       42.99      4.71 o
   6  12   4     1268.05     1325.68     26.74 o
   7  12   4      400.17      403.58     12.77 o
   8  12   4      262.36      255.64      8.53 o
   9  12   4       58.89       57.43      7.09 o
  -8  13   4      174.62      176.65     14.16 o
  -7  13   4       48.69       59.73      7.28 o
  -6  13   4      422.06      430.73     11.36 o
  -5  13   4      588.15      595.64     15.71 o
  -4  13   4      965.51      959.91     28.25 o
  -3  13   4      110.07      103.19      5.37 o
  -2  13   4     3918.27     3788.97     63.91 o
  -1  13   4      787.82      783.33     15.87 o
   0  13   4      368.22      356.05      7.20 o
   1  13   4        1.00        1.41      1.36 o
   2  13   4      876.18      851.24     11.76 o
   3  13   4      533.44      563.01      8.20 o
   4  13   4      127.62      125.32      6.92 o
   5  13   4       26.30       28.28      3.39 o
   6  13   4       25.31       23.38      4.69 o
   7  13   4        0.43        6.39      4.36 o
   8  13   4        7.17        4.89      3.81 o
  -8  14   4        6.24        1.71      3.80 o
  -7  14   4      278.20      278.48     16.69 o
  -6  14   4      357.21      359.51      9.21 o
  -5  14   4      610.40      677.07     11.35 o
  -4  14   4      856.42      864.33     30.12 o
  -3  14   4      356.13      355.74      9.35 o
  -2  14   4        1.61        0.56      4.56 o
  -1  14   4      639.74      656.91     14.30 o
   0  14   4     2691.79     2570.85     25.96 o
   1  14   4     1202.79     1143.98     13.86 o
   2  14   4      592.73      568.58      7.46 o
   3  14   4      234.63      257.52      6.95 o
   4  14   4     1383.38     1417.25     20.05 o
   5  14   4       42.51       40.16      8.22 o
   6  14   4      904.80      931.66     17.30 o
   7  14   4       78.64       85.14      8.31 o
   8  14   4      166.23      181.31      8.49 o
  -8  15   4       56.55       63.77      8.67 o
  -7  15   4        1.01       -1.61      5.49 o
  -6  15   4      246.83      258.71     22.99 o
  -5  15   4       41.00       53.40      7.49 o
  -4  15   4      882.23      895.99     28.35 o
  -3  15   4       11.68        5.21      3.30 o
  -2  15   4      375.08      369.89      9.55 o
  -1  15   4      219.62      223.34      8.09 o
   0  15   4      592.37      536.64      7.44 o
   1  15   4       28.93       27.92      1.83 o
   2  15   4      407.97      398.30      5.74 o
   3  15   4      158.23      165.01      3.96 o
   4  15   4      161.41      161.14      5.20 o
   5  15   4        4.35        3.14      2.41 o
   6  15   4       36.71       32.27      4.28 o
   7  15   4       14.92       16.43      4.95 o
   8  15   4      129.84      117.36     14.30 o
  -8  16   4      368.43      390.86     13.97 o
  -7  16   4       35.27       32.65      6.33 o
  -6  16   4        0.62       -1.28      4.02 o
  -5  16   4      134.38      139.56     12.60 o
  -4  16   4       55.89       69.57      9.58 o
  -3  16   4       82.46       99.14      6.09 o
  -2  16   4      673.27      664.17     14.01 o
  -1  16   4      400.95      398.12     20.29 o
   0  16   4       84.95       78.95      3.40 o
   1  16   4      153.28      150.82      4.43 o
   2  16   4       41.66       52.53      2.96 o
   3  16   4     1967.12     1918.91     23.84 o
   4  16   4     1566.21     1512.76     23.12 o
   5  16   4       56.42       57.83      3.66 o
   6  16   4       17.09       16.56      4.89 o
   7  16   4      105.21      113.24      6.95 o
  -7  17   4       95.42      100.13      8.67 o
  -6  17   4      196.25      204.81     17.28 o
  -5  17   4      657.18      671.17     31.70 o
  -4  17   4      873.07      926.31     25.66 o
  -3  17   4      279.71      256.55     29.84 o
  -2  17   4        2.21        3.37      3.17 o
  -1  17   4     1059.06     1078.22     18.82 o
   0  17   4     1078.60     1076.26      9.98 o
   1  17   4       58.08       56.31      2.35 o
   2  17   4      239.67      244.79      4.86 o
   3  17   4      810.07      795.35     11.05 o
   4  17   4      759.99      755.59     11.50 o
   5  17   4       57.53       54.37      3.52 o
   6  17   4        9.17        9.66      4.97 o
   7  17   4        0.22        3.13      3.22 o
  -7  18   4       63.66       59.91      6.81 o
  -6  18   4      175.99      190.03     29.21 o
  -5  18   4       34.73       43.70      6.17 o
  -4  18   4       57.42       55.48      6.29 o
  -3  18   4       15.11       14.92      7.43 o
  -2  18   4      138.35      136.75      7.02 o
  -1  18   4       23.20       24.74      3.90 o
   0  18   4      108.93      115.33      3.72 o
   1  18   4      140.70      128.84      6.14 o
   2  18   4        9.65        8.83      2.18 o
   3  18   4      203.81      223.23      5.93 o
   4  18   4      433.41      441.28      7.83 o
   5  18   4       13.68       11.87      2.82 o
   6  18   4       20.56       19.42      4.54 o
  -6  19   4       27.11       38.89      7.58 o
  -5  19   4      580.64      585.71     26.19 o
  -4  19   4      111.99      115.98      9.67 o
  -3  19   4      289.24      285.76     12.96 o
  -2  19   4        0.18       -0.13      3.21 o
  -1  19   4      668.39      627.78     14.31 o
   0  19   4      292.13      287.91      3.29 o
   1  19   4      100.32       87.23      2.98 o
   2  19   4      128.58      130.25      3.89 o
   3  19   4       67.65       66.60      3.74 o
   4  19   4        5.77        5.84      2.21 o
   5  19   4       18.05       15.28      3.27 o
   6  19   4      187.82      185.31      7.40 o
  -6  20   4        4.92        7.08      6.38 o
  -5  20   4        7.83        4.98      6.69 o
  -4  20   4      575.42      595.66     26.47 o
  -3  20   4        1.00        0.24     12.49 o
  -2  20   4      118.11      130.05      9.80 o
  -1  20   4      281.53      285.49     10.67 o
   0  20   4       73.05       85.26      8.13 o
   1  20   4       15.36       11.58      2.10 o
   2  20   4      303.20      300.77      6.50 o
   3  20   4      490.17      494.82     11.03 o
   4  20   4        6.35       10.36      2.48 o
   5  20   4      155.94      161.69      6.37 o
  -5  21   4      120.88      127.03     12.85 o
  -4  21   4        8.55       10.87      8.43 o
  -3  21   4      775.10      798.88     31.02 o
  -2  21   4      181.90      171.02      8.05 o
  -1  21   4      199.22      193.88      8.20 o
   0  21   4       47.26       53.24      5.22 o
   1  21   4      259.45      282.23     12.55 o
   2  21   4        1.20        1.24      1.82 o
   3  21   4        0.84        1.03      2.04 o
   4  21   4        4.51       -0.86      2.39 o
   5  21   4        0.17        0.85      2.37 o
  -4  22   4      275.80      300.63     15.79 o
  -3  22   4       24.69       32.92      7.32 o
  -2  22   4        0.33       -3.23      3.53 o
  -1  22   4       56.06       54.80      5.12 o
   0  22   4        0.96        2.44      3.22 o
   1  22   4      766.75      791.86     32.65 o
   2  22   4        3.45       -3.57      4.82 o
   3  22   4        7.49        7.41      3.15 o
   4  22   4      322.49      306.00      7.80 o
  -3  23   4      655.35      721.97     31.10 o
  -2  23   4        9.99       26.07      8.12 o
  -1  23   4       61.52       56.86      7.93 o
   0  23   4      212.83      215.52     14.64 o
   1  23   4      971.48     1008.30     36.48 o
   2  23   4        1.75        3.97      6.75 o
   3  23   4       51.54       58.18      6.14 o
  -1  24   4       58.64       73.16      8.61 o
   0  24   4      192.07      240.89     28.44 o
   1  24   4      442.85      477.50     32.08 o
 -10   1   5       81.20       67.74      6.53 o
  -9   1   5      173.45      176.67      5.50 o
  -8   1   5       41.38       42.05      3.39 o
  -7   1   5       93.31      111.79      3.03 o
  -6   1   5      128.66      123.10      3.08 o
  -5   1   5        0.19        0.22      1.92 o
  -4   1   5      127.87      121.97      3.14 o
  -3   1   5      572.57      544.32      6.41 o
  -2   1   5     1100.22     1102.12      9.16 o
  -1   1   5      128.40      125.15      2.32 o
   0   1   5     1352.78     1368.17     13.38 o
   1   1   5     4926.60     5081.49     57.03 o
   2   1   5      619.54      589.04      6.76 o
   3   1   5      847.53      904.49     12.13 o
   4   1   5      837.05      885.60     13.03 o
   5   1   5      319.31      322.50      6.35 o
   6   1   5       43.16       38.29      3.22 o
   7   1   5      106.55      103.07      4.32 o
   8   1   5       24.31       22.67      3.03 o
   9   1   5        6.24        5.63      3.13 o
  10   1   5        0.09        1.37      2.48 o
 -10   2   5        7.75       10.04      3.12 o
  -9   2   5      147.09      154.70      4.30 o
  -8   2   5       12.74       10.79      2.26 o
  -7   2   5      171.24      168.33      4.65 o
  -6   2   5       36.26       35.37      2.01 o
  -5   2   5     1797.65     1753.44     17.80 o
  -4   2   5       36.89       38.86      2.69 o
  -3   2   5       14.10       24.30      1.85 o
  -2   2   5      157.15      157.37      2.92 o
  -1   2   5       56.01       35.80      1.52 o
   0   2   5      235.27      260.34      4.48 o
   1   2   5      593.18      535.74      7.75 o
   2   2   5      161.24      168.07      3.62 o
   3   2   5      434.52      438.66      6.10 o
   4   2   5       52.32       66.65      3.08 o
   5   2   5     2310.24     2221.15     28.47 o
   6   2   5      551.46      536.95      9.01 o
   7   2   5      121.46      129.34      7.31 o
   8   2   5      290.20      286.74      6.64 o
   9   2   5       68.84       72.75      4.79 o
 -10   3   5       68.44       73.78      4.10 o
  -9   3   5        0.95       -0.54      2.59 o
  -8   3   5        9.10       13.04      2.63 o
  -7   3   5      862.51      867.00     13.58 o
  -6   3   5      277.84      276.86      4.25 o
  -5   3   5      761.65      792.89      8.49 o
  -4   3   5      442.74      427.75      5.97 o
  -3   3   5      485.75      457.48      5.67 o
  -2   3   5      235.55      241.62      3.46 o
  -1   3   5     4113.57     4025.86     41.21 o
   0   3   5        6.14        8.41      1.28 o
   1   3   5      119.42      137.34      4.64 o
   2   3   5      457.62      424.34      5.84 o
   3   3   5     4049.56     3921.63     51.24 o
   4   3   5      635.98      618.90      9.86 o
   5   3   5     1142.93     1081.78     16.12 o
   6   3   5      111.69      114.06      5.93 o
   7   3   5     1091.63     1093.48     17.12 o
   8   3   5      299.82      330.32      7.96 o
   9   3   5       13.59       21.46      4.50 o
 -10   4   5        0.21        2.68      2.69 o
  -9   4   5      339.61      334.67      7.47 o
  -8   4   5        2.72       -0.43      2.79 o
  -7   4   5       15.72       14.88      1.97 o
  -6   4   5      527.99      527.41      6.37 o
  -5   4   5     2608.88     2588.84     28.83 o
  -4   4   5        4.64        4.94      1.40 o
  -3   4   5      773.66      758.34      7.71 o
  -2   4   5      491.13      516.61      5.73 o
  -1   4   5     1235.44     1210.65     10.59 o
   0   4   5       11.03       10.68      1.42 o
   1   4   5      950.20      915.09     10.56 o
   2   4   5        0.02        0.54      1.59 o
   3   4   5       42.29       50.60      2.40 o
   4   4   5      103.85      104.38      4.11 o
   5   4   5      736.57      736.87     10.68 o
   6   4   5      157.95      183.10      5.38 o
   7   4   5      259.80      260.17      6.98 o
   8   4   5      214.09      215.31      6.90 o
   9   4   5       41.37       33.99      4.18 o
  -9   5   5      269.07      280.99      6.26 o
  -8   5   5       55.24       56.76      3.21 o
  -7   5   5      353.19      345.94      6.12 o
  -6   5   5      194.11      217.12      3.81 o
  -5   5   5     1473.99     1417.13     16.36 o
  -4   5   5      196.42      195.41      7.70 o
  -3   5   5     1329.05     1332.94     13.51 o
  -2   5   5      210.14      221.91      3.18 o
  -1   5   5       26.13       29.77      1.83 o
   0   5   5        9.84       14.92      1.66 o
   1   5   5      591.48      610.52      6.74 o
   2   5   5       15.61       16.79      1.56 o
   3   5   5     1843.36     1877.82     22.49 o
   4   5   5      108.96      117.44      3.85 o
   5   5   5     1652.21     1649.01     21.76 o
   6   5   5       37.51       34.24      3.07 o
   7   5   5      314.08      294.40      6.85 o
   8   5   5       15.35       20.27      4.83 o
   9   5   5      368.86      365.71      9.39 o
  -9   6   5       26.65       19.45      3.75 o
  -8   6   5       33.80       33.61      2.60 o
  -7   6   5      202.28      198.51      6.08 o
  -6   6   5       86.04       92.99      2.96 o
  -5   6   5      358.94      350.08      5.01 o
  -4   6   5       15.30       16.70      1.40 o
  -3   6   5     1660.81     1573.25     15.34 o
  -2   6   5       12.53       17.69      1.38 o
  -1   6   5     3678.53     3778.14     40.36 o
   0   6   5       52.89       55.54      2.33 o
   1   6   5     1972.81     1971.85     19.00 o
   2   6   5      219.41      208.82      4.83 o
   3   6   5      909.80      909.15      9.94 o
   4   6   5        2.75        0.24      1.76 o
   5   6   5       12.64       17.27      2.50 o
   6   6   5      159.80      149.85      5.40 o
   7   6   5       11.37       10.59      2.72 o
   8   6   5        3.61        5.33      2.91 o
   9   6   5       30.92       30.76      3.72 o
  -9   7   5      283.34      295.90      7.50 o
  -8   7   5        0.04       -0.95      1.86 o
  -7   7   5      153.94      154.50      3.70 o
  -6   7   5      217.08      211.54      6.18 o
  -5   7   5      618.32      597.29      6.66 o
  -4   7   5        4.70        5.82      1.21 o
  -3   7   5      492.90      478.95      5.18 o
  -2   7   5     1216.40     1183.56     12.12 o
  -1   7   5      273.13      237.92      4.66 o
   0   7   5     1288.73     1346.06     12.82 o
   1   7   5     2558.49     2554.94     26.45 o
   2   7   5      122.28      116.92      4.17 o
   3   7   5        2.39        4.10      1.99 o
   4   7   5       37.19       48.34      3.15 o
   5   7   5      499.50      520.45      8.63 o
   6   7   5       11.42       10.49      2.78 o
   7   7   5      547.42      532.08     13.68 o
   8   7   5        8.55        5.60      2.91 o
   9   7   5      592.88      592.32     17.08 o
  -9   8   5       77.98       80.67      7.96 o
  -8   8   5       45.38       42.84      2.81 o
  -7   8   5     1012.24     1000.24     14.69 o
  -6   8   5       24.48       15.74      1.71 o
  -5   8   5        0.05        0.37      1.07 o
  -4   8   5       19.68       27.58      0.94 o
  -3   8   5     2068.62     2017.05     23.95 o
  -2   8   5        1.90        6.70      2.17 o
  -1   8   5     2803.02     2814.99     25.32 o
   0   8   5      307.65      319.68      4.75 o
   1   8   5     2272.91     2275.03     24.43 o
   2   8   5      154.67      169.89      6.08 o
   3   8   5     2446.19     2338.00     28.39 o
   4   8   5      349.55      332.30      6.44 o
   5   8   5        7.60        7.38      2.10 o
   6   8   5      439.43      426.21      8.17 o
   7   8   5      471.09      458.64      8.29 o
   8   8   5      237.67      237.07      7.18 o
   9   8   5      245.28      250.68     10.97 o
  -9   9   5      502.64      494.81     14.12 o
  -8   9   5       16.28       14.78      2.09 o
  -7   9   5        0.85        0.59      1.37 o
  -6   9   5       12.86       10.82      1.46 o
  -5   9   5     1140.93     1146.43     10.43 o
  -4   9   5      117.54      119.33      4.84 o
  -3   9   5      487.17      449.93      8.89 o
  -2   9   5      288.16      273.76      6.48 o
  -1   9   5     1605.09     1582.79     22.42 o
   0   9   5        1.15        0.08      0.91 o
   1   9   5      847.61      787.78      9.84 o
   2   9   5      364.48      347.44      4.31 o
   3   9   5      172.49      174.58      3.88 o
   4   9   5      266.13      238.56      5.70 o
   5   9   5      334.32      337.36      9.41 o
   6   9   5       73.07       81.89      3.55 o
   7   9   5      123.06      133.72      6.95 o
   8   9   5      173.50      180.13      7.79 o
   9   9   5      355.18      356.81     16.92 o
  -9  10   5       82.53       91.42      6.60 o
  -8  10   5       20.37       24.37      4.25 o
  -7  10   5      543.68      543.19     10.15 o
  -6  10   5      171.89      158.75      2.69 o
  -5  10   5       20.84       21.55      2.49 o
  -4  10   5      191.80      181.29      8.64 o
  -3  10   5     1400.66     1382.44     22.03 o
  -2  10   5      564.48      573.77     15.00 o
  -1  10   5      954.14      888.36     15.41 o
   0  10   5       41.86       49.71      3.00 o
   1  10   5      362.01      359.98      6.20 o
   2  10   5      240.16      223.88      4.80 o
   3  10   5      512.31      505.53      6.48 o
   4  10   5       60.27       61.72      2.46 o
   5  10   5       54.21       53.51      3.06 o
   6  10   5       53.57       58.08      5.28 o
   7  10   5      225.22      217.17      6.77 o
   8  10   5       17.23       13.64      3.06 o
   9  10   5       52.09       48.53      6.36 o
  -8  11   5        2.52        4.50      5.71 o
  -7  11   5      251.80      251.13     20.54 o
  -6  11   5      728.40      730.90     17.93 o
  -5  11   5       26.16       33.97      4.30 o
  -4  11   5      152.04      149.68      4.96 o
  -3  11   5       55.19       51.24      4.47 o
  -2  11   5      667.46      641.71     14.48 o
  -1  11   5      105.01      107.00      7.24 o
   0  11   5       72.88       58.57      2.82 o
   1  11   5     1232.90     1176.09     13.38 o
   2  11   5       11.14       15.81      2.66 o
   3  11   5     3176.15     3103.69     34.95 o
   4  11   5      519.53      519.43     16.84 o
   5  11   5     1254.83     1250.75     21.94 o
   6  11   5        4.83        5.22      2.54 o
   7  11   5      983.36      932.50     20.31 o
   8  11   5        5.84        8.59      5.17 o
  -8  12   5        1.01        2.03      4.51 o
  -7  12   5        5.65        4.45      3.99 o
  -6  12   5       12.03       10.20      2.66 o
  -5  12   5      340.87      336.94      8.63 o
  -4  12   5       35.67       32.52      3.19 o
  -3  12   5      333.19      349.77     10.90 o
  -2  12   5      364.65      371.90     10.84 o
  -1  12   5      106.10      102.86      6.18 o
   0  12   5       27.63       26.04      3.08 o
   1  12   5      217.20      229.45      6.45 o
   2  12   5      519.68      484.34      7.57 o
   3  12   5        0.07        2.00      2.30 o
   4  12   5       18.39       20.33      2.80 o
   5  12   5       68.76       71.24      3.33 o
   6  12   5      149.46      156.43      6.03 o
   7  12   5       41.82       40.56      5.61 o
   8  12   5       38.18       37.49      7.87 o
  -8  13   5       99.25      118.73     10.01 o
  -7  13   5      293.70      297.42     22.23 o
  -6  13   5      105.33      101.02      6.98 o
  -5  13   5        1.13        0.97      2.60 o
  -4  13   5      608.38      637.53     18.54 o
  -3  13   5     1418.84     1408.35     26.06 o
  -2  13   5       12.79       23.87      4.49 o
  -1  13   5       52.52       69.51      6.18 o
   0  13   5      692.45      698.72     17.75 o
   1  13   5     2267.39     2131.35     23.88 o
   2  13   5      663.25      660.62      9.20 o
   3  13   5       15.89       25.58      2.48 o
   4  13   5      820.38      784.71     19.22 o
   5  13   5      117.46      131.02      5.39 o
   6  13   5      299.41      319.70      6.59 o
   7  13   5       13.37       14.25      4.71 o
   8  13   5       42.03       48.21      5.90 o
  -8  14   5        7.88       10.25      5.31 o
  -7  14   5      329.61      359.04     13.20 o
  -6  14   5      119.14      133.23      5.35 o
  -5  14   5      137.65      146.00      7.16 o
  -4  14   5      378.99      354.45     11.71 o
  -3  14   5      237.43      219.40      8.22 o
  -2  14   5      667.93      680.42     14.64 o
  -1  14   5      109.03      102.76      5.43 o
   0  14   5       30.53       25.10      5.41 o
   1  14   5       30.79       30.97      1.73 o
   2  14   5      849.85      804.66     12.60 o
   3  14   5        4.10        8.70      2.77 o
   4  14   5        5.62        4.39      2.12 o
   5  14   5      617.99      621.64     15.43 o
   6  14   5      468.70      459.14     10.92 o
   7  14   5      141.89      152.63      7.42 o
  -7  15   5       34.92       22.54      7.74 o
  -6  15   5       41.50       44.79      9.87 o
  -5  15   5      558.18      538.16     12.86 o
  -4  15   5       29.33       30.65      5.27 o
  -3  15   5       23.08       23.82      4.36 o
  -2  15   5        9.05       12.63      3.81 o
  -1  15   5     1406.76     1341.95     22.97 o
   0  15   5       10.84        8.08      4.79 o
   1  15   5      293.28      290.43      4.90 o
   2  15   5        5.79        8.77      1.57 o
   3  15   5       56.86       53.65      3.93 o
   4  15   5      156.08      167.68      5.15 o
   5  15   5       66.38       60.91      6.71 o
   6  15   5      184.54      184.52      8.90 o
   7  15   5        3.10       -2.25      3.25 o
  -7  16   5      139.88      140.06     14.69 o
  -6  16   5        1.04       -0.48      5.36 o
  -5  16   5        2.62        2.47      3.01 o
  -4  16   5      962.37      937.05     27.28 o
  -3  16   5      257.41      251.90      9.19 o
  -2  16   5        7.62       10.40      3.74 o
  -1  16   5      116.10      120.55      7.24 o
   0  16   5      606.18      595.14     14.97 o
   1  16   5       61.63       55.48      2.11 o
   2  16   5       69.79       76.94      3.51 o
   3  16   5      180.37      190.95      6.40 o
   4  16   5      271.88      275.87     10.02 o
   5  16   5        9.39       12.36      4.40 o
   6  16   5       60.71       60.54      6.52 o
   7  16   5      105.41      102.99      7.89 o
  -6  17   5       67.91       71.41      9.32 o
  -5  17   5       90.34       87.54     13.12 o
  -4  17   5        3.79        5.45      7.29 o
  -3  17   5        8.92       10.29      4.20 o
  -2  17   5      100.41      111.77     11.28 o
  -1  17   5       52.72       61.41      7.47 o
   0  17   5        0.02       -3.24      3.24 o
   1  17   5       10.57        7.23      1.44 o
   2  17   5        9.12        8.47      1.91 o
   3  17   5      314.43      323.53      5.70 o
   4  17   5      277.17      277.65      6.57 o
   5  17   5       17.79       25.32      5.75 o
   6  17   5       63.40       75.78      8.03 o
  -6  18   5       13.47       13.56      9.01 o
  -5  18   5      415.39      449.60     22.23 o
  -4  18   5      285.50      266.14     18.09 o
  -3  18   5      164.15      184.33     14.72 o
  -2  18   5       29.46       30.56      4.77 o
  -1  18   5       39.30       54.06      7.51 o
   0  18   5      479.36      481.01     12.33 o
   1  18   5      349.10      349.94      9.59 o
   2  18   5        9.39       11.16      1.75 o
   3  18   5      216.80      205.55      6.31 o
   4  18   5      104.76      103.29      3.80 o
   5  18   5      417.25      414.85     10.69 o
   6  18   5      108.01      105.88      5.58 o
  -5  19   5       18.35       22.02      9.46 o
  -4  19   5       12.70       11.47     13.09 o
  -3  19   5      266.71      299.68      9.88 o
  -2  19   5       50.72       47.74      5.45 o
  -1  19   5      671.52      685.14     16.57 o
   0  19   5       42.24       40.96      4.40 o
   1  19   5       72.69       94.27      5.38 o
   2  19   5       74.63       75.60      3.26 o
   3  19   5      624.44      630.08      9.69 o
   4  19   5       23.76       31.59      2.63 o
   5  19   5      154.25      161.93      8.96 o
  -5  20   5      508.55      487.46     26.46 o
  -4  20   5        0.85        4.67      5.98 o
  -3  20   5      106.94      126.96     19.55 o
  -2  20   5        0.38        9.85      4.38 o
  -1  20   5      219.34      229.80      9.25 o
   0  20   5      212.99      217.20      9.67 o
   1  20   5      314.84      325.88     11.94 o
   2  20   5       18.41       15.27      5.46 o
   3  20   5       32.71       25.58      2.51 o
   4  20   5       87.85       81.58      4.07 o
  -4  21   5       61.41       73.10     12.98 o
  -3  21   5      341.50      350.46     14.17 o
  -2  21   5       70.16       64.02      6.42 o
  -1  21   5      443.96      474.94     16.13 o
   0  21   5      126.93      125.98     26.73 o
   1  21   5       18.23       17.12      6.44 o
   2  21   5      194.48      190.39     11.44 o
   3  21   5      470.66      480.00     15.26 o
   4  21   5        1.42        2.72      2.66 o
  -3  22   5      155.01      162.67     12.31 o
  -2  22   5       39.99       34.52      7.56 o
  -1  22   5      510.72      488.51     25.65 o
   0  22   5      110.55       97.64     12.94 o
   1  22   5      311.93      343.26     13.28 o
   2  22   5       49.20       51.65      6.56 o
   3  22   5       16.83       12.68      5.59 o
  -1  23   5       39.75       17.27      8.23 o
   0  23   5        2.67       -2.44      5.68 o
  -9   0   6      495.11      538.13     19.25 o
  -8   0   6      688.86      689.92     25.45 o
  -7   0   6      809.17      782.40     26.11 o
  -6   0   6       27.99       35.57      3.32 o
  -5   0   6      140.86      167.94     12.75 o
  -4   0   6       95.30       93.82      7.27 o
  -3   0   6      437.41      438.44      8.22 o
  -2   0   6        3.70       -0.67      1.96 o
  -1   0   6      553.57      576.31      9.11 o
   0   0   6      226.17      252.68      6.02 o
   1   0   6     1297.08     1365.76     21.39 o
   2   0   6      644.61      612.02     12.10 o
   3   0   6     1692.96     1661.23     28.50 o
   4   0   6      456.95      454.40     17.00 o
   5   0   6      330.89      356.09     12.58 o
   6   0   6     2704.18     2815.08     51.91 o
   7   0   6      854.23      878.44     20.29 o
   8   0   6      119.09      145.40     24.70 o
   9   0   6       36.94       37.87      7.25 o
  -9   1   6       10.53       13.03      3.58 o
  -8   1   6       86.06       64.69      5.22 o
  -7   1   6        0.00        2.58      1.86 o
  -6   1   6      158.21      145.29      3.51 o
  -5   1   6      746.07      757.52     10.98 o
  -4   1   6     1506.84     1527.98     21.15 o
  -3   1   6     1397.56     1413.03     14.85 o
  -2   1   6     1373.22     1348.72     13.63 o
  -1   1   6     1836.91     1814.51     18.46 o
   0   1   6     1076.25     1072.48     11.70 o
   1   1   6     1335.99     1326.22     14.26 o
   2   1   6     1989.76     1983.38     21.30 o
   3   1   6     1682.56     1615.71     18.93 o
   4   1   6     1599.31     1576.67     19.40 o
   5   1   6     1053.17     1058.12     14.19 o
   6   1   6      533.59      553.57     11.08 o
   7   1   6      136.21      145.75      5.68 o
   8   1   6       55.16       61.00      5.02 o
   9   1   6       13.83       16.77      3.21 o
  -9   2   6       13.71        9.99      2.87 o
  -8   2   6      278.44      283.89      6.69 o
  -7   2   6       69.54       72.46      3.06 o
  -6   2   6      328.41      315.30      4.96 o
  -5   2   6      225.93      209.25      4.92 o
  -4   2   6     1286.86     1303.10     14.80 o
  -3   2   6      344.87      335.68      4.70 o
  -2   2   6      222.35      222.75      5.33 o
  -1   2   6        7.73        3.77      1.40 o
   0   2   6      124.16      134.05      2.96 o
   1   2   6      117.95      119.26      3.55 o
   2   2   6      134.72      122.99      4.68 o
   3   2   6        2.59        6.29      2.11 o
   4   2   6      476.26      472.59      9.24 o
   5   2   6        1.18        2.72      2.75 o
   6   2   6      157.51      159.28      5.82 o
   7   2   6       38.69       38.00      4.10 o
   8   2   6      171.43      196.15      6.38 o
   9   2   6       59.56       78.61      8.37 o
  -9   3   6       13.12       14.00      2.94 o
  -8   3   6       15.86       20.57      2.57 o
  -7   3   6       26.59       24.77      2.25 o
  -6   3   6       35.74       43.91      2.39 o
  -5   3   6       54.60       57.77      2.95 o
  -4   3   6      225.11      231.41      4.53 o
  -3   3   6       47.55       53.21      4.37 o
  -2   3   6      825.84      824.53      8.23 o
  -1   3   6        2.02        2.92      2.34 o
   0   3   6     1232.58     1185.05     13.10 o
   1   3   6       56.14       54.97      3.22 o
   2   3   6      581.36      562.24      7.75 o
   3   3   6       40.92       32.19      2.63 o
   4   3   6       77.45       79.73      4.16 o
   5   3   6       11.19        8.70      2.38 o
   6   3   6       17.16       17.87      2.65 o
   7   3   6       11.16       11.68      2.69 o
   8   3   6        1.21        0.71      3.76 o
   9   3   6       16.94       16.64      4.97 o
  -9   4   6        1.47       -0.27      2.34 o
  -8   4   6      361.03      359.88      7.97 o
  -7   4   6       68.14       71.18      4.87 o
  -6   4   6     1214.81     1146.11     14.68 o
  -5   4   6       67.05       72.75      2.53 o
  -4   4   6      622.68      629.00      9.13 o
  -3   4   6        0.97        2.11      1.58 o
  -2   4   6     1001.36      982.11     10.62 o
  -1   4   6      716.34      757.07      8.15 o
   0   4   6       11.26       11.21      1.49 o
   1   4   6      130.73      143.14      3.26 o
   2   4   6       46.98       57.26      3.10 o
   3   4   6        2.11        6.65      2.08 o
   4   4   6      323.08      306.94      6.07 o
   5   4   6        1.50       -0.72      2.06 o
   6   4   6      333.52      324.05      7.58 o
   7   4   6        0.41        2.94      3.03 o
   8   4   6      314.83      321.14      7.48 o
   9   4   6       33.00       36.57      4.33 o
  -9   5   6       57.29       44.48      8.24 o
  -8   5   6       39.42       39.07      3.32 o
  -7   5   6       54.33       58.30      2.86 o
  -6   5   6       30.14       34.26      2.72 o
  -5   5   6      736.38      764.51      8.30 o
  -4   5   6        6.11        9.16      2.15 o
  -3   5   6     1157.73     1172.12     13.04 o
  -2   5   6      620.42      651.99      7.31 o
  -1   5   6     2047.31     2077.01     19.90 o
   0   5   6     1483.10     1456.66     14.49 o
   1   5   6     1244.03     1227.10     13.65 o
   2   5   6      467.34      502.16      8.15 o
   3   5   6     1869.03     1843.64     23.63 o
   4   5   6       66.28       80.35      3.76 o
   5   5   6      938.41      894.88     14.59 o
   6   5   6        4.88        9.31      2.98 o
   7   5   6      166.87      171.86      5.79 o
   8   5   6        9.26        8.96      2.77 o
   9   5   6       20.92       13.82      3.43 o
  -9   6   6      724.28      724.72     12.60 o
  -8   6   6      218.45      226.05      5.21 o
  -7   6   6       60.60       63.74      3.38 o
  -6   6   6       54.13       55.01      5.22 o
  -5   6   6      928.48      948.76     11.27 o
  -4   6   6      814.11      771.90     10.04 o
  -3   6   6      177.05      161.76      4.32 o
  -2   6   6     1089.54     1083.33     14.57 o
  -1   6   6      114.58      130.02      3.98 o
   0   6   6       34.75       36.93      2.12 o
   1   6   6      197.75      220.06      5.37 o
   2   6   6       48.35       53.36      2.96 o
   3   6   6     2066.98     2075.59     26.69 o
   4   6   6        2.09        2.84      2.03 o
   5   6   6      134.26      147.72      4.69 o
   6   6   6      227.16      228.73      6.97 o
   7   6   6      631.44      648.14     12.64 o
   8   6   6      416.94      447.74      9.35 o
   9   6   6      120.96      129.31      7.01 o
  -9   7   6       23.06       16.91      6.36 o
  -8   7   6       99.85      100.07      4.08 o
  -7   7   6        0.06       -0.49      1.65 o
  -6   7   6       41.57       32.93      2.30 o
  -5   7   6      809.63      778.88     11.94 o
  -4   7   6       22.78       21.06      1.91 o
  -3   7   6      111.54      108.47      3.74 o
  -2   7   6        6.42        8.08      1.39 o
  -1   7   6     2232.01     2189.16     21.42 o
   0   7   6       10.87       13.83      1.81 o
   1   7   6      239.67      237.49      3.77 o
   2   7   6        1.62        4.55      1.77 o
   3   7   6     1587.86     1571.66     20.31 o
   4   7   6       12.21       16.04      2.55 o
   5   7   6      226.35      223.28      8.70 o
   6   7   6        0.92        0.40      2.27 o
   7   7   6      210.35      220.33      7.30 o
   8   7   6        0.00        2.15      3.51 o
  -8   8   6        8.30       11.67      5.70 o
  -7   8   6       15.49       10.91      1.88 o
  -6   8   6       64.33       72.47      2.73 o
  -5   8   6        0.03       -1.20      1.62 o
  -4   8   6       18.95       20.99      2.84 o
  -3   8   6       26.42       25.21      2.64 o
  -2   8   6      220.79      219.66      9.03 o
  -1   8   6        0.13        3.07      1.98 o
   0   8   6      135.60      126.32      2.73 o
   1   8   6       14.65       18.74      1.84 o
   2   8   6        2.47        2.76      2.04 o
   3   8   6      113.16      108.19      4.27 o
   4   8   6       32.23       30.49      2.62 o
   5   8   6        0.23       -1.16      2.11 o
   6   8   6       17.58       20.69      2.65 o
   7   8   6        0.14        2.22      2.92 o
   8   8   6      123.24      136.80      6.14 o
  -8   9   6        0.22        2.98      5.24 o
  -7   9   6        0.05       -0.61      1.74 o
  -6   9   6        1.65        1.54      1.15 o
  -5   9   6       26.66       23.27      2.88 o
  -4   9   6       53.82       50.04      3.27 o
  -3   9   6       28.28       33.92      3.30 o
  -2   9   6      348.51      329.17      9.98 o
  -1   9   6       43.03       39.49      1.77 o
   0   9   6      690.84      657.03      6.87 o
   1   9   6      238.26      213.10      4.99 o
   2   9   6      432.35      421.45      8.09 o
   3   9   6        7.00        6.23      1.90 o
   4   9   6       93.60      100.37      3.37 o
   5   9   6       89.11       78.62      6.92 o
   6   9   6       43.05       39.64      4.11 o
   7   9   6        3.94        6.32      2.30 o
   8   9   6        5.27        4.33      3.07 o
  -8  10   6      108.39      113.97      7.88 o
  -7  10   6      118.74      122.72      7.50 o
  -6  10   6      148.98      143.26     13.38 o
  -5  10   6      137.93      143.01      8.58 o
  -4  10   6       37.24       38.42      3.40 o
  -3  10   6      306.06      323.28      8.35 o
  -2  10   6       18.66       22.55      3.42 o
  -1  10   6       35.51       41.84      3.85 o
   0  10   6      176.71      165.15      2.64 o
   1  10   6       50.28       47.92      2.15 o
   2  10   6       45.93       49.19      2.65 o
   3  10   6        3.43        0.98      2.12 o
   4  10   6       26.38       23.23      2.71 o
   5  10   6      154.85      146.75      5.07 o
   6  10   6       78.94       71.33      4.10 o
   7  10   6       80.99       83.36      6.01 o
   8  10   6      518.22      506.53     11.43 o
  -8  11   6        1.52        0.29      3.58 o
  -7  11   6      114.86      136.27     12.69 o
  -6  11   6      249.47      238.63     15.45 o
  -5  11   6      163.60      173.98     11.00 o
  -4  11   6      356.86      347.27      7.31 o
  -3  11   6     1518.82     1523.97     35.98 o
  -2  11   6     1026.06      974.82     21.55 o
  -1  11   6      492.23      477.06      9.32 o
   0  11   6     1463.92     1389.63     16.37 o
   1  11   6     1745.01     1680.18     18.38 o
   2  11   6      569.61      566.61      6.88 o
   3  11   6      482.78      453.97      8.14 o
   4  11   6      256.46      259.41      8.80 o
   5  11   6     1140.49     1093.31     21.57 o
   6  11   6      113.99      109.47      5.59 o
   7  11   6       25.89       19.91      2.73 o
   8  11   6        6.49        8.35      3.23 o
  -8  12   6       67.27       63.26      8.10 o
  -7  12   6      220.62      238.37     21.84 o
  -6  12   6      550.31      544.86     21.84 o
  -5  12   6      217.40      228.84      9.89 o
  -4  12   6      492.87      480.10     14.93 o
  -3  12   6      214.10      224.29      8.20 o
  -2  12   6      177.26      169.57     15.20 o
  -1  12   6      213.39      196.52      5.62 o
   0  12   6      224.00      239.38      8.14 o
   1  12   6      538.34      524.54     11.05 o
   2  12   6      149.35      159.55      5.32 o
   3  12   6      115.12      113.04      3.18 o
   4  12   6      287.42      286.15      7.77 o
   5  12   6      543.82      566.22     12.23 o
   6  12   6        9.04       10.82      2.86 o
   7  12   6      197.06      202.94     11.97 o
  -7  13   6       30.04       30.74      9.44 o
  -6  13   6      289.26      288.45      8.38 o
  -5  13   6       12.55       18.58      2.97 o
  -4  13   6       95.39      116.60      5.88 o
  -3  13   6      588.25      578.65     15.98 o
  -2  13   6      446.12      443.52     13.00 o
  -1  13   6      265.63      272.23     10.03 o
   0  13   6      439.32      433.94      8.57 o
   1  13   6      186.09      210.20      5.01 o
   2  13   6      270.16      275.67      7.48 o
   3  13   6      254.36      228.60      9.42 o
   4  13   6      122.24      126.72     11.27 o
   5  13   6      279.51      277.73      7.61 o
   6  13   6        3.08        2.98      3.46 o
   7  13   6        2.28        2.98      3.22 o
  -7  14   6        9.58       10.82      7.15 o
  -6  14   6      153.41      163.96     23.59 o
  -5  14   6       35.51       43.42      4.56 o
  -4  14   6      245.26      274.55      7.46 o
  -3  14   6       41.90       49.39      6.20 o
  -2  14   6      165.83      174.24     15.21 o
  -1  14   6        5.15        3.79      5.46 o
   0  14   6       45.26       65.58     11.59 o
   1  14   6       33.17       22.50      3.37 o
   2  14   6      756.44      731.83     15.50 o
   3  14   6       26.67       35.48      2.76 o
   4  14   6      524.45      519.74     10.21 o
   5  14   6        0.98        5.35      3.09 o
   6  14   6      921.66      877.28     16.41 o
   7  14   6       27.70       36.03      5.46 o
  -6  15   6      181.00      186.17     11.85 o
  -5  15   6       67.42       64.72      5.19 o
  -4  15   6      313.86      324.09     12.52 o
  -3  15   6       12.08       16.84      5.38 o
  -2  15   6      459.98      474.51     12.96 o
  -1  15   6       40.87       41.92      4.26 o
   0  15   6      608.66      586.88     14.03 o
   1  15   6       17.55       14.15      1.84 o
   2  15   6      935.56      908.94     15.73 o
   3  15   6       64.21       60.11      4.31 o
   4  15   6      778.17      763.48     14.94 o
   5  15   6       63.97       58.04      6.11 o
   6  15   6      133.07      121.28      8.46 o
  -6  16   6       11.22       10.26      5.39 o
  -5  16   6      168.82      160.40     14.18 o
  -4  16   6       11.60       13.48      5.19 o
  -3  16   6      252.93      273.46     10.52 o
  -2  16   6       10.03        9.54      4.23 o
  -1  16   6       18.37       21.35      3.92 o
   0  16   6        4.00        2.33      3.58 o
   1  16   6       85.39       91.16      7.15 o
   2  16   6       61.54       70.99      3.01 o
   3  16   6        0.36       -0.26      2.42 o
   4  16   6        8.91        9.22      2.92 o
   5  16   6       85.29       86.50      7.04 o
   6  16   6      199.14      207.73     11.86 o
  -6  17   6        2.16        6.02      5.39 o
  -5  17   6       10.71       12.53      4.44 o
  -4  17   6      143.33      153.40     11.18 o
  -3  17   6     1122.50     1138.84     25.86 o
  -2  17   6      168.55      167.99      9.64 o
  -1  17   6       96.96      110.99     13.14 o
   0  17   6       76.06       87.96      6.44 o
   1  17   6      929.37      925.70     24.66 o
   2  17   6      237.51      236.93     10.45 o
   3  17   6       88.52       80.40      3.69 o
   4  17   6      172.41      184.69     14.34 o
   5  17   6      738.30      716.44     20.85 o
  -5  18   6       58.83       68.97      9.64 o
  -4  18   6      274.68      326.57     15.97 o
  -3  18   6      244.58      235.95     10.35 o
  -2  18   6      207.43      237.41     11.46 o
  -1  18   6        1.49        2.58      3.70 o
   0  18   6      104.42       96.62      9.37 o
   1  18   6        0.01       -1.55      4.00 o
   2  18   6       16.75       23.34      5.03 o
   3  18   6      149.70      156.57      7.54 o
   4  18   6       23.82       30.96      3.41 o
   5  18   6      216.24      242.50      8.65 o
  -4  19   6       54.52       58.91      7.61 o
  -3  19   6      144.39      145.45      8.78 o
  -2  19   6       99.08      104.46      8.60 o
  -1  19   6        6.33       -1.01      6.18 o
   0  19   6      129.38      140.34      9.10 o
   1  19   6      331.32      325.32     16.95 o
   2  19   6       25.17       33.54      4.57 o
   3  19   6       12.21       12.68      3.87 o
   4  19   6        8.12       11.30      7.20 o
  -3  20   6      136.86      155.76      9.23 o
  -2  20   6       14.91       11.72      4.80 o
  -1  20   6      134.81      125.05      9.40 o
   0  20   6       78.76       92.25      6.82 o
   1  20   6       12.51        5.95      4.09 o
   2  20   6       36.93       36.84      5.69 o
   3  20   6      200.51      219.03     11.23 o
  -2  21   6        0.10        8.93      8.66 o
  -1  21   6      535.16      569.17     22.32 o
   0  21   6       18.14       19.03      6.22 o
   1  21   6      237.72      257.14     10.43 o
   2  21   6        0.01        7.27      5.30 o
  -8   1   7       31.53       29.30      4.38 o
  -7   1   7        5.91        1.51      2.05 o
  -6   1   7       63.29       60.22      3.13 o
  -5   1   7       10.93        8.65      2.12 o
  -4   1   7      453.83      460.31      8.68 o
  -3   1   7      111.33      117.08      3.09 o
  -2   1   7        5.81        7.83      1.75 o
  -1   1   7       71.85       86.11      3.27 o
   0   1   7        4.39        4.15      1.70 o
   1   1   7      134.54      153.28      3.81 o
   2   1   7       68.09       68.74      2.99 o
   3   1   7      107.70       99.71      4.30 o
   4   1   7        0.22       -0.20      2.26 o
   5   1   7       23.11       19.62      2.71 o
   6   1   7      290.60      286.21      6.62 o
   7   1   7        0.00        2.95      2.62 o
   8   1   7       26.44       27.59      4.23 o
  -8   2   7       22.82       25.31      3.20 o
  -7   2   7      346.48      335.27      7.43 o
  -6   2   7      169.09      185.40      8.82 o
  -5   2   7      125.51      121.51      5.51 o
  -4   2   7       93.11       91.84      5.32 o
  -3   2   7      908.51      864.85     10.38 o
  -2   2   7        9.02        9.44      1.84 o
  -1   2   7        5.34        4.32      1.98 o
   0   2   7        1.41        1.98      1.57 o
   1   2   7      458.74      424.14      6.54 o
   2   2   7      542.72      555.48      7.97 o
   3   2   7      639.60      607.35     11.64 o
   4   2   7        7.80        5.16      2.13 o
   5   2   7       40.23       38.35      3.33 o
   6   2   7        0.82        1.19      2.46 o
   7   2   7      555.49      563.83     10.11 o
   8   2   7      120.25      122.81      6.37 o
  -8   3   7      161.14      168.08      5.78 o
  -7   3   7      307.22      319.77      5.99 o
  -6   3   7      172.32      175.71      4.37 o
  -5   3   7      770.68      765.63     11.59 o
  -4   3   7      790.27      786.35     11.74 o
  -3   3   7      140.76      144.24      4.15 o
  -2   3   7      107.70      106.58      3.22 o
  -1   3   7     4456.19     4393.36     54.32 o
   0   3   7     1537.87     1501.81     18.56 o
   1   3   7     2059.82     2016.25     23.21 o
   2   3   7       39.84       51.02      3.06 o
   3   3   7     1397.53     1381.88     19.06 o
   4   3   7       64.65       80.44      3.69 o
   5   3   7     1097.51     1117.61     16.64 o
   6   3   7      102.50      111.39      4.60 o
   7   3   7      117.30      128.11      8.51 o
   8   3   7        2.09        3.60      2.99 o
  -8   4   7        6.24        7.54      2.76 o
  -7   4   7      431.80      398.54      7.16 o
  -6   4   7      238.09      234.73      5.30 o
  -5   4   7       64.41       69.89      4.18 o
  -4   4   7       75.58       78.69      2.99 o
  -3   4   7      828.02      825.10     13.19 o
  -2   4   7       49.39       41.78      3.75 o
  -1   4   7       27.54       27.44      1.99 o
   0   4   7        6.67        6.67      1.72 o
   1   4   7      679.14      675.20     10.02 o
   2   4   7      105.28      106.58      3.79 o
   3   4   7      570.44      576.05     10.66 o
   4   4   7        0.45        4.08      2.45 o
   5   4   7       97.41      113.08      5.23 o
   6   4   7       13.20       17.20      3.52 o
   7   4   7      562.51      551.55     11.63 o
   8   4   7        0.01        0.47      3.00 o
  -8   5   7        0.36        2.51      2.67 o
  -7   5   7      231.86      222.26      4.12 o
  -6   5   7        4.07        5.99      2.17 o
  -5   5   7       35.22       29.55      2.64 o
  -4   5   7      323.71      317.38      6.99 o
  -3   5   7      430.42      409.77      7.48 o
  -2   5   7      345.92      326.93      4.62 o
  -1   5   7      575.91      574.96      9.08 o
   0   5   7      817.99      784.33      9.55 o
   1   5   7       23.94       24.90      2.54 o
   2   5   7      591.32      578.72      9.77 o
   3   5   7     2163.04     2125.94     27.68 o
   4   5   7       14.79       14.62      2.42 o
   5   5   7      418.95      413.20      8.07 o
   6   5   7      135.81      140.08      5.21 o
   7   5   7      568.10      583.48     13.33 o
   8   5   7       38.54       35.36      4.76 o
  -8   6   7       32.33       34.37      5.24 o
  -7   6   7        2.29        2.66      1.69 o
  -6   6   7        2.80        2.26      2.04 o
  -5   6   7       77.61       78.13      3.45 o
  -4   6   7      179.55      175.77      3.19 o
  -3   6   7      442.92      432.95      9.59 o
  -2   6   7       57.67       58.07      2.28 o
  -1   6   7     1082.20     1045.82     10.71 o
   0   6   7       95.74       99.27      2.85 o
   1   6   7     1269.58     1257.25     15.36 o
   2   6   7       56.65       58.16      5.02 o
   3   6   7      609.90      617.44     10.00 o
   4   6   7       14.48       14.20      2.54 o
   5   6   7      344.20      357.06      7.66 o
   6   6   7        0.38       -0.27      3.07 o
   7   6   7       28.56       40.39      4.10 o
   8   6   7       30.39       25.33      4.03 o
  -8   7   7        5.28        4.10      5.35 o
  -7   7   7      730.16      688.50     12.53 o
  -6   7   7        0.05       -1.55      1.55 o
  -5   7   7      655.80      610.22     17.38 o
  -4   7   7      130.26      135.59      4.94 o
  -3   7   7      641.05      604.99     11.62 o
  -2   7   7        0.01       -1.00      1.35 o
  -1   7   7      813.23      800.99     11.82 o
   0   7   7       46.68       62.92      4.86 o
   1   7   7     1007.06      999.75     12.69 o
   2   7   7      337.67      319.11      5.44 o
   3   7   7      608.66      602.33      9.72 o
   4   7   7       12.10       16.02      3.29 o
   5   7   7        6.47       10.42      3.19 o
   6   7   7      108.70      114.93      4.82 o
   7   7   7      312.28      312.83     10.00 o
   8   7   7      203.11      213.90      7.04 o
  -8   8   7      220.15      259.43     11.32 o
  -7   8   7      476.95      455.94     11.44 o
  -6   8   7      134.54      137.48     11.05 o
  -5   8   7      671.24      626.44     15.87 o
  -4   8   7       25.75       30.39      2.89 o
  -3   8   7      120.93      132.31      7.85 o
  -2   8   7       34.67       35.42      2.01 o
  -1   8   7     2616.53     2535.83     29.41 o
   0   8   7       73.34       85.50      2.60 o
   1   8   7     1417.96     1391.68     16.98 o
   2   8   7      149.02      141.14      5.72 o
   3   8   7      638.83      629.78      9.02 o
   4   8   7      138.37      146.04      4.53 o
   5   8   7      950.11      945.48     15.28 o
   6   8   7       10.79       14.47      2.81 o
   7   8   7       22.41       23.04      4.01 o
  -7   9   7       57.25       49.36     14.39 o
  -6   9   7       11.95       10.72      2.98 o
  -5   9   7       38.66       35.88      5.66 o
  -4   9   7      706.40      712.49     15.37 o
  -3   9   7      301.47      316.39     20.61 o
  -2   9   7      110.44      100.99      4.68 o
  -1   9   7     1309.53     1243.96     15.24 o
   0   9   7      725.35      726.54      8.75 o
   1   9   7     1341.72     1345.49     15.26 o
   2   9   7       53.48       70.72      4.46 o
   3   9   7     1660.73     1632.40     27.42 o
   4   9   7        1.24        2.28      2.16 o
   5   9   7       88.38       80.89      4.52 o
   6   9   7      130.53      130.17      5.76 o
   7   9   7      680.89      671.78     13.68 o
  -7  10   7       48.08       58.20      7.48 o
  -6  10   7       16.94       16.35      3.77 o
  -5  10   7      547.33      558.62     21.27 o
  -4  10   7        1.46        5.50      2.87 o
  -3  10   7        0.22        0.55      2.94 o
  -2  10   7        2.74        6.32      2.47 o
  -1  10   7      597.42      597.93     15.90 o
   0  10   7      147.79      141.71      4.38 o
   1  10   7      152.02      164.16      3.71 o
   2  10   7      124.43      126.50      4.10 o
   3  10   7      259.80      266.71      5.92 o
   4  10   7       46.79       54.05      4.18 o
   5  10   7      263.06      261.13      6.89 o
   6  10   7        0.39        0.46      3.94 o
   7  10   7        3.56        0.24      2.96 o
  -7  11   7       54.56       64.24      8.10 o
  -6  11   7       26.94       25.27      5.92 o
  -5  11   7      686.02      716.16     17.21 o
  -4  11   7        0.66        3.91      3.17 o
  -3  11   7       84.29       90.15      6.83 o
  -2  11   7       42.50       41.25      4.38 o
  -1  11   7     1010.64     1002.96     18.79 o
   0  11   7       30.95       29.97      3.17 o
   1  11   7      443.82      432.21      7.46 o
   2  11   7       13.02        9.94      2.20 o
   3  11   7        7.65       12.19      2.86 o
   4  11   7        2.99       -2.65      2.66 o
   5  11   7      571.53      588.33     10.23 o
   6  11   7      202.65      207.59      7.19 o
   7  11   7        0.02        2.43      3.37 o
  -7  12   7       67.48       60.03     11.32 o
  -6  12   7       87.46       87.36      4.79 o
  -5  12   7        4.23        4.54      3.83 o
  -4  12   7        8.19        7.23      3.49 o
  -3  12   7        0.13        4.95      2.83 o
  -2  12   7        1.21        8.60      4.01 o
  -1  12   7        1.82        3.49      3.30 o
   0  12   7      221.80      220.04      7.02 o
   1  12   7       47.51       52.50      3.09 o
   2  12   7        0.01        0.19      2.22 o
   3  12   7      247.71      255.85      9.27 o
   4  12   7      208.74      216.10      6.25 o
   5  12   7       34.91       34.51      3.08 o
   6  12   7        3.02        2.80      2.62 o
  -6  13   7      213.10      204.77      9.66 o
  -5  13   7       29.57       21.89      4.93 o
  -4  13   7      582.01      571.43     12.57 o
  -3  13   7       16.05       22.52      3.49 o
  -2  13   7      164.78      178.48     11.29 o
  -1  13   7      214.19      206.22      7.75 o
   0  13   7       18.28       16.13      3.99 o
   1  13   7       15.27       21.11      2.19 o
   2  13   7       22.79       17.94      2.04 o
   3  13   7        0.06       -0.69      2.82 o
   4  13   7       48.84       57.74      5.10 o
   5  13   7       46.65       44.60      5.13 o
   6  13   7        3.48        4.73      2.56 o
  -6  14   7       37.62       45.50     10.88 o
  -5  14   7      319.38      334.69     11.91 o
  -4  14   7      306.92      296.65      9.61 o
  -3  14   7      110.11      122.48      7.47 o
  -2  14   7       60.41       53.14      5.61 o
  -1  14   7       70.61       85.71      9.43 o
   0  14   7      299.45      305.67      8.61 o
   1  14   7        7.74       10.63      3.09 o
   2  14   7        1.72        1.84      2.43 o
   3  14   7       36.51       38.47      4.89 o
   4  14   7      398.37      381.58     10.06 o
   5  14   7       47.35       42.02      5.10 o
   6  14   7       55.07       50.71      4.43 o
  -5  15   7        2.64        2.30      3.11 o
  -4  15   7       37.24       41.05      6.07 o
  -3  15   7       99.81      113.08     10.99 o
  -2  15   7      186.45      191.92      8.91 o
  -1  15   7      399.52      457.77     15.76 o
   0  15   7      388.16      393.10     12.23 o
   1  15   7      415.83      419.18     14.37 o
   2  15   7      107.47      100.42      7.51 o
   3  15   7     1038.17     1011.03     41.57 o
   4  15   7        6.83       12.54      3.61 o
   5  15   7       21.55       23.69      3.94 o
  -5  16   7      246.95      264.46     10.89 o
  -4  16   7       44.54       51.14      4.82 o
  -3  16   7       31.71       27.80      6.58 o
  -2  16   7      258.77      276.73     21.60 o
  -1  16   7       98.11      113.31      8.56 o
   0  16   7       91.97      109.13      6.54 o
   1  16   7       31.12       36.38      5.53 o
   2  16   7      275.27      288.84     10.97 o
   3  16   7      169.72      163.46      8.18 o
   4  16   7       38.71       35.50      3.89 o
   5  16   7       75.29       63.60      7.59 o
  -4  17   7       84.89       95.09      5.80 o
  -3  17   7        9.86        8.40      5.70 o
  -2  17   7      197.52      194.66     11.43 o
  -1  17   7      843.02      855.31     34.01 o
   0  17   7      218.74      226.50     10.12 o
   1  17   7       15.62       15.00      4.93 o
   2  17   7       52.64       52.50      5.39 o
   3  17   7      162.11      186.46      9.03 o
   4  17   7        3.40        9.25      8.86 o
  -3  18   7       90.41       94.25      7.95 o
  -2  18   7       59.37       55.53      8.04 o
  -1  18   7      129.61      126.04      8.26 o
   0  18   7       27.37       31.48     10.52 o
   1  18   7      159.69      165.03     16.62 o
   2  18   7      468.05      502.48     19.81 o
   3  18   7      349.51      352.43     13.54 o
  -2  19   7        1.09       -5.01      5.01 o
  -1  19   7        2.86        2.45      3.96 o
   0  19   7        0.29        4.53      4.78 o
   1  19   7      346.02      380.64     24.91 o
   2  19   7       48.62       69.83      6.28 o
  -7   0   8       18.15       24.13      3.33 o
  -6   0   8      868.28      821.45     41.76 o
  -5   0   8      488.75      506.49     13.70 o
  -4   0   8        9.09        5.07      5.89 o
  -3   0   8      498.63      493.15      8.70 o
  -2   0   8     2365.53     2311.42     38.02 o
  -1   0   8      351.22      365.78      7.25 o
   0   0   8        9.50        8.55      3.09 o
   1   0   8      960.46      959.73     19.07 o
   2   0   8        3.75        1.72      4.53 o
   3   0   8        1.63        4.88      3.86 o
   4   0   8       14.06       17.17      5.32 o
   5   0   8        9.42        8.02      4.34 o
   6   0   8        0.02        6.12      4.84 o
   7   0   8       99.23      125.46     17.31 o
  -7   1   8       23.33       16.72      2.99 o
  -6   1   8       34.84       25.82      2.63 o
  -5   1   8        1.73        2.87      3.24 o
  -4   1   8        3.12        7.02      2.70 o
  -3   1   8      120.60      131.58      4.65 o
  -2   1   8      667.62      652.10      8.23 o
  -1   1   8      357.35      370.14      6.23 o
   0   1   8      470.51      464.79      6.11 o
   1   1   8      899.16      898.03     12.15 o
   2   1   8     1785.27     1760.47     23.18 o
   3   1   8      210.74      238.55      5.46 o
   4   1   8      233.36      250.22      6.46 o
   5   1   8      325.41      335.70      6.83 o
   6   1   8      691.98      681.16     11.28 o
   7   1   8      301.01      311.20      7.99 o
  -7   2   8       15.03       14.51      3.07 o
  -6   2   8      368.95      365.69      8.43 o
  -5   2   8        0.09        1.25      2.98 o
  -4   2   8      825.57      836.92     12.90 o
  -3   2   8       73.95       70.75      3.68 o
  -2   2   8      536.58      528.70      8.91 o
  -1   2   8       54.40       49.88      2.19 o
   0   2   8       83.64       91.04      3.91 o
   1   2   8      294.98      289.65      7.37 o
   2   2   8        0.47        1.54      2.00 o
   3   2   8       49.00       48.49      3.11 o
   4   2   8      243.26      259.27      6.70 o
   5   2   8       42.33       49.65      5.09 o
   6   2   8       40.74       46.05      4.45 o
   7   2   8        4.82        2.86      3.57 o
  -7   3   8       14.81       13.50      2.85 o
  -6   3   8        0.60        1.62      2.40 o
  -5   3   8       57.30       57.76      4.55 o
  -4   3   8       24.09       26.70      3.43 o
  -3   3   8      110.95      113.46      4.11 o
  -2   3   8       74.42       81.56      3.80 o
  -1   3   8       48.77       54.49      2.39 o
   0   3   8      143.45      162.78      5.14 o
   1   3   8       10.48       10.87      2.54 o
   2   3   8      230.33      235.26      4.88 o
   3   3   8       11.15       10.80      2.36 o
   4   3   8      316.36      332.33      8.01 o
   5   3   8        0.97       -2.28      2.28 o
   6   3   8      169.97      188.58      6.08 o
   7   3   8       32.33       29.01      3.65 o
  -7   4   8       19.56       10.84      3.34 o
  -6   4   8      264.73      250.83      6.38 o
  -5   4   8        0.69        0.73      1.81 o
  -4   4   8       94.53       99.41      4.45 o
  -3   4   8       12.59       13.08      2.37 o
  -2   4   8       82.39       95.09      2.72 o
  -1   4   8      101.31       98.60      3.38 o
   0   4   8      410.60      410.98      8.01 o
   1   4   8        1.65        1.34      1.95 o
   2   4   8      169.80      178.53      4.69 o
   3   4   8        0.33        5.48      2.64 o
   4   4   8      211.02      229.79      9.68 o
   5   4   8       91.77      103.31      4.50 o
   6   4   8      111.03      109.07      4.79 o
   7   4   8       22.33       13.93      2.88 o
  -7   5   8        5.84        2.50      4.63 o
  -6   5   8       94.16       94.24      5.09 o
  -5   5   8       22.97       21.61      4.36 o
  -4   5   8      201.51      208.02      4.78 o
  -3   5   8       82.66       90.24      4.33 o
  -2   5   8       26.13       24.86      2.29 o
  -1   5   8      413.15      426.59      6.45 o
   0   5   8      417.63      434.86      9.06 o
   1   5   8     1081.84     1104.49     14.60 o
   2   5   8        1.39        0.82      2.00 o
   3   5   8      205.82      225.10      7.73 o
   4   5   8      348.32      337.92      7.98 o
   5   5   8      472.95      486.86     11.19 o
   6   5   8       15.99       13.12      3.68 o
   7   5   8      234.17      217.78     10.03 o
  -7   6   8      110.78      110.39     16.07 o
  -6   6   8      420.14      445.58     13.22 o
  -5   6   8       78.01       78.36      9.90 o
  -4   6   8      238.05      232.87      4.34 o
  -3   6   8      658.64      688.48     16.83 o
  -2   6   8      765.24      727.16      8.99 o
  -1   6   8      558.53      538.53      8.58 o
   0   6   8       36.06       35.81      2.32 o
   1   6   8      309.83      312.16      6.68 o
   2   6   8       19.81       13.99      2.75 o
   3   6   8        4.49        2.08      1.95 o
   4   6   8       18.51       21.83      3.88 o
   5   6   8       11.42        9.64      3.55 o
   6   6   8      195.20      184.91      9.11 o
   7   6   8      341.74      381.87     10.20 o
  -7   7   8       44.98       26.42     10.81 o
  -6   7   8       31.75       27.23     10.98 o
  -5   7   8        0.06       -3.50      3.50 o
  -4   7   8      137.56      106.81      5.25 o
  -3   7   8      185.83      176.15      9.23 o
  -2   7   8        2.16        2.53      1.55 o
  -1   7   8       18.87       17.39      2.39 o
   0   7   8      232.87      231.36      4.12 o
   1   7   8      508.53      502.85      9.48 o
   2   7   8       11.43        8.94      2.31 o
   3   7   8      107.01      110.36      4.13 o
   4   7   8      131.81      141.06      5.39 o
   5   7   8      257.68      277.30      7.64 o
   6   7   8       62.63       56.13      4.78 o
  -7   8   8       35.17       26.58     10.18 o
  -6   8   8        2.68       -3.44      3.44 o
  -5   8   8       57.18       48.90     13.62 o
  -4   8   8        0.02       -3.08      3.08 o
  -3   8   8        2.84        2.42      1.81 o
  -2   8   8       32.15       29.52      3.11 o
  -1   8   8       49.00       49.38      2.82 o
   0   8   8        0.46        3.07      2.28 o
   1   8   8        0.40        0.83      1.94 o
   2   8   8        3.33        5.14      2.03 o
   3   8   8        0.03        2.21      2.38 o
   4   8   8       57.51       54.74      4.67 o
   5   8   8       33.88       42.04      3.23 o
   6   8   8       89.77      109.81      8.93 o
  -6   9   8        5.88        3.63      3.99 o
  -5   9   8        8.38        6.59      4.82 o
  -4   9   8      118.87      124.00      4.86 o
  -3   9   8       41.85       40.31      3.77 o
  -2   9   8      458.08      434.68      9.97 o
  -1   9   8      142.95      119.23      6.57 o
   0   9   8      437.50      405.21     15.46 o
   1   9   8       15.90       12.35      2.27 o
   2   9   8      201.57      191.32      5.39 o
   3   9   8      122.88      127.12      8.57 o
   4   9   8      148.99      150.02      8.92 o
   5   9   8       15.48       14.27      3.69 o
   6   9   8        8.64       10.62      3.12 o
  -6  10   8       42.03       44.89      4.51 o
  -5  10   8       26.03       28.92      6.12 o
  -4  10   8       14.04       15.24      3.71 o
  -3  10   8       18.32       24.08      4.40 o
  -2  10   8        0.39        1.91      2.78 o
  -1  10   8       80.68       88.20      5.33 o
   0  10   8      207.82      189.00      3.70 o
   1  10   8      193.46      208.24      6.26 o
   2  10   8      108.69      113.43      4.33 o
   3  10   8        3.19        7.24      3.03 o
   4  10   8      205.90      197.52      7.50 o
   5  10   8        0.01        4.15      2.86 o
   6  10   8      124.15      124.62      6.47 o
  -6  11   8       25.75       19.79      4.52 o
  -5  11   8       30.54       32.51      4.05 o
  -4  11   8      249.82      257.49      9.97 o
  -3  11   8       53.01       67.11      5.73 o
  -2  11   8       88.46      105.95      5.63 o
  -1  11   8      331.99      346.62     10.19 o
   0  11   8      531.11      530.85     13.09 o
   1  11   8      425.68      411.17     13.99 o
   2  11   8       70.78       73.74      3.90 o
   3  11   8      565.53      593.63     10.80 o
   4  11   8      492.70      476.17      9.58 o
   5  11   8       61.49       68.76      3.99 o
  -5  12   8      279.60      299.30     11.45 o
  -4  12   8     1162.16     1203.34     26.46 o
  -3  12   8      195.42      216.16     18.12 o
  -2  12   8        3.90        4.50      3.36 o
  -1  12   8      152.61      173.57      8.77 o
   0  12   8      118.12      130.86      7.01 o
   1  12   8      656.95      634.41     21.54 o
   2  12   8       14.70       14.62      2.54 o
   3  12   8       34.20       32.46      3.27 o
   4  12   8       54.11       51.80      4.30 o
   5  12   8        0.02        4.13      3.01 o
  -5  13   8       39.22       41.19      6.33 o
  -4  13   8      111.58      117.84      6.11 o
  -3  13   8       29.74       35.14      4.99 o
  -2  13   8        0.40       -2.17      3.95 o
  -1  13   8      191.44      200.55     12.85 o
   0  13   8      251.04      280.18     12.57 o
   1  13   8        0.32       -1.30      3.67 o
   2  13   8      121.30      122.64     10.65 o
   3  13   8      130.77      141.09      7.17 o
   4  13   8      563.62      536.39      9.72 o
   5  13   8       11.61       14.16      3.18 o
  -4  14   8      115.63      128.92      7.40 o
  -3  14   8        9.37        6.27      3.99 o
  -2  14   8      324.15      320.62     14.36 o
  -1  14   8        3.61        2.45      6.06 o
   0  14   8       41.58       46.37      5.32 o
   1  14   8        4.50        6.99      4.53 o
   2  14   8        2.16       -1.41      4.18 o
   3  14   8        5.05        0.74      5.14 o
   4  14   8       46.69       45.09      3.60 o
  -4  15   8        0.99       -4.09      4.09 o
  -3  15   8        0.06       -0.34      3.54 o
  -2  15   8       41.82       40.98      6.20 o
  -1  15   8        7.77        9.77      5.59 o
   0  15   8      241.27      282.99     11.18 o
   1  15   8       86.88       93.88      6.58 o
   2  15   8      419.29      414.80     11.99 o
   3  15   8       16.07       13.73      6.65 o
  -3  16   8       23.06       11.81      4.40 o
  -2  16   8      258.02      283.08     20.94 o
  -1  16   8       18.19       17.96      6.37 o
   0  16   8        7.23       -1.59      4.16 o
   1  16   8        0.83        3.59      5.33 o
   2  16   8        0.02       -1.65      4.61 o
  -2  17   8      281.18      287.35     14.36 o
  -1  17   8      238.98      258.61     13.47 o
   0  17   8      120.06      130.34     12.70 o
   1  17   8      101.98      107.33     11.94 o
   2  17   8      289.65      312.15     31.48 o
  -6   1   9       70.05       68.77      3.60 o
  -5   1   9      292.19      313.52      9.00 o
  -4   1   9        4.90        5.00      3.30 o
  -3   1   9      363.74      355.86      6.41 o
  -2   1   9      186.83      188.27      4.15 o
  -1   1   9      398.92      387.67      7.64 o
   0   1   9        2.00        4.04      2.88 o
   1   1   9      312.08      305.86      5.83 o
   2   1   9      129.02      120.63      4.24 o
   3   1   9        2.38        2.05      3.06 o
   4   1   9        8.45        6.96      2.59 o
   5   1   9      103.83      109.64      6.99 o
   6   1   9        0.01       -1.85      2.99 o
  -6   2   9      131.64      139.50      4.96 o
  -5   2   9       12.20       14.78      3.13 o
  -4   2   9       85.40      101.56      7.31 o
  -3   2   9       98.19       86.44      3.73 o
  -2   2   9      104.01      103.00      4.33 o
  -1   2   9      425.42      415.20      7.26 o
   0   2   9      315.16      316.60      6.10 o
   1   2   9      242.91      223.68      6.15 o
   2   2   9        3.07        5.08      2.52 o
   3   2   9      150.79      159.18      8.89 o
   4   2   9      104.78      111.20      5.20 o
   5   2   9       69.52       80.30      5.71 o
   6   2   9       39.42       44.00      3.82 o
  -6   3   9       40.58       24.88      4.91 o
  -5   3   9      110.96      114.34      6.29 o
  -4   3   9        0.50        2.95      3.02 o
  -3   3   9      106.16       96.18      3.16 o
  -2   3   9       31.48       31.65      2.51 o
  -1   3   9       60.39       58.35      3.56 o
   0   3   9      250.61      239.28      7.46 o
   1   3   9       34.83       38.37      2.85 o
   2   3   9       17.45       15.91      2.75 o
   3   3   9      404.03      404.47      7.65 o
   4   3   9       15.95       20.27      2.98 o
   5   3   9      148.36      160.85      7.20 o
   6   3   9       46.70       46.00      4.79 o
  -6   4   9       45.77       35.17     13.25 o
  -5   4   9       21.93       11.76      2.65 o
  -4   4   9      126.51      135.73      4.62 o
  -3   4   9      119.32      130.13      5.64 o
  -2   4   9        8.52        9.43      2.22 o
  -1   4   9      106.97       98.98      3.68 o
   0   4   9      199.47      194.72      7.08 o
   1   4   9       50.76       49.62      4.09 o
   2   4   9        5.02        4.95      2.26 o
   3   4   9      186.05      195.24      5.71 o
   4   4   9       53.41       50.45      4.14 o
   5   4   9      257.30      280.56      7.97 o
   6   4   9        0.16       -0.41      2.70 o
  -6   5   9       64.95       52.42     15.04 o
  -5   5   9      537.22      550.32     20.68 o
  -4   5   9        3.57        8.46      2.28 o
  -3   5   9       94.96      101.80      4.33 o
  -2   5   9       66.49       76.00      3.36 o
  -1   5   9      261.91      258.09      5.75 o
   0   5   9       28.45       32.23      2.96 o
   1   5   9       69.14       79.12      5.32 o
   2   5   9        3.67        3.39      2.72 o
   3   5   9        0.36        1.90      2.97 o
   4   5   9        0.28        2.82      2.48 o
   5   5   9        1.25        1.26      2.27 o
  -6   6   9       49.02       32.49     20.86 o
  -5   6   9        0.78        2.59      3.43 o
  -4   6   9       47.68       46.86      4.11 o
  -3   6   9      102.21       93.57      5.56 o
  -2   6   9      125.59      120.41      5.93 o
  -1   6   9      135.07      135.31      6.81 o
   0   6   9        1.69        1.33      1.82 o
   1   6   9      186.82      194.86      5.27 o
   2   6   9       16.85       12.41      2.43 o
   3   6   9      396.12      389.42      8.45 o
   4   6   9        0.03        0.77      2.54 o
   5   6   9      266.50      286.43     10.86 o
  -5   7   9       71.00       84.15      6.86 o
  -4   7   9        7.00        5.28      3.09 o
  -3   7   9      149.83      155.85      7.97 o
  -2   7   9       78.57       63.78      6.54 o
  -1   7   9      506.17      484.97     12.27 o
   0   7   9       63.03       68.93      7.05 o
   1   7   9      171.53      168.50      7.08 o
   2   7   9       33.06       28.35      2.75 o
   3   7   9      549.38      541.04     13.01 o
   4   7   9       18.95       15.56      3.27 o
   5   7   9       95.70      111.10      5.75 o
  -5   8   9       63.91       59.35     18.99 o
  -4   8   9       27.03       34.50      3.93 o
  -3   8   9      485.27      499.05     16.14 o
  -2   8   9      178.79      186.82      7.00 o
  -1   8   9      125.24      112.32      8.61 o
   0   8   9      231.45      201.94     10.47 o
   1   8   9      527.69      518.11      9.51 o
   2   8   9       53.47       56.48      2.88 o
   3   8   9      348.20      335.56     12.05 o
   4   8   9       53.18       42.87      4.03 o
   5   8   9      105.35      111.42      7.14 o
  -5   9   9      166.03      189.21     13.19 o
  -4   9   9        1.48        3.81      2.86 o
  -3   9   9      406.52      433.39     13.39 o
  -2   9   9        0.10        3.08      3.44 o
  -1   9   9      337.35      351.43      9.66 o
   0   9   9       74.47       62.99      5.81 o
   1   9   9       78.47       77.39      3.21 o
   2   9   9       37.27       30.63      4.14 o
   3   9   9      446.85      440.49     10.43 o
   4   9   9        2.38        1.83      2.29 o
  -4  10   9        5.98        0.98      3.33 o
  -3  10   9       58.65       63.36      6.30 o
  -2  10   9       12.82       12.03      4.10 o
  -1  10   9        0.06        4.89      3.70 o
   0  10   9       27.20       31.28      4.40 o
   1  10   9      182.31      204.84     10.70 o
   2  10   9        4.99        3.56      2.19 o
   3  10   9      175.00      188.74      6.45 o
   4  10   9        6.80        5.44      2.91 o
  -4  11   9       36.13       32.12      4.75 o
  -3  11   9      108.84      117.23      7.79 o
  -2  11   9      284.81      293.70      9.74 o
  -1  11   9       78.98       86.65      5.78 o
   0  11   9      205.07      212.06     11.83 o
   1  11   9        8.74        8.46      4.88 o
   2  11   9      209.01      205.19     17.37 o
   3  11   9       51.03       43.30      4.74 o
   4  11   9        1.17        1.56      2.60 o
  -3  12   9       51.65       45.05      5.43 o
  -2  12   9       14.37       14.38      3.97 o
  -1  12   9        7.27        3.08      3.23 o
   0  12   9       33.35       22.94      8.23 o
   1  12   9       12.70       13.84      5.93 o
   2  12   9       39.68       49.10      6.77 o
   3  12   9        3.68        0.63      8.46 o
  -3  13   9      225.25      252.79     10.31 o
  -2  13   9        1.09       -1.38      4.22 o
  -1  13   9       79.97       86.46      5.55 o
   0  13   9       76.56       73.36      6.79 o
   1  13   9      218.39      250.40     10.97 o
   2  13   9       17.50       18.20      5.59 o
  -2  14   9      108.87      118.05      8.05 o
  -1  14   9      107.37      122.08      6.30 o
   0  14   9       61.54       67.87      5.63 o
   1  14   9        3.10       -0.21      4.93 o
  -4   0  10      466.80      479.80     19.09 o
  -3   0  10        0.45       -0.16      7.09 o
  -2   0  10       14.51       11.45      4.66 o
  -1   0  10       49.63       39.90      6.39 o
   0   0  10      705.81      669.01     16.18 o
   1   0  10       80.48      106.14      5.22 o
   2   0  10      168.82      169.07     18.14 o
   3   0  10        4.88        2.57      3.52 o
   4   0  10       83.52       84.08      6.39 o
  -4   1  10       15.75       19.27      3.12 o
  -3   1  10        9.74        8.93      2.30 o
  -2   1  10        0.26        1.23      2.02 o
  -1   1  10      201.42      205.42      5.53 o
   0   1  10      409.48      395.36      8.91 o
   1   1  10        0.04        3.15      2.62 o
   2   1  10       93.92       96.59      4.79 o
   3   1  10       69.67       80.62      5.47 o
   4   1  10      431.19      432.04     11.11 o
  -4   2  10      615.09      630.75     13.15 o
  -3   2  10        8.73        5.20      2.15 o
  -2   2  10      129.25      136.51      9.80 o
  -1   2  10       68.26       84.55      3.42 o
   0   2  10      529.23      530.58      9.24 o
   1   2  10       96.39      100.95      5.36 o
   2   2  10      208.09      213.93      8.98 o
   3   2  10      151.42      141.41      5.11 o
   4   2  10       46.20       45.91      4.94 o
  -4   3  10        5.62        3.41      3.76 o
  -3   3  10       10.34        9.91      3.25 o
  -2   3  10        3.66        1.65      2.60 o
  -1   3  10        0.01        4.83      2.50 o
   0   3  10        1.83        2.34      2.87 o
   1   3  10        2.48        4.79      3.12 o
   2   3  10       34.86       35.91      5.52 o
   3   3  10        0.88        1.36      2.64 o
   4   3  10      135.14      142.31      6.31 o
  -4   4  10       10.12        4.65      4.00 o
  -3   4  10        0.00        1.99      3.61 o
  -2   4  10      169.01      175.38      5.29 o
  -1   4  10      129.06      150.23      5.31 o
   0   4  10        0.92        1.58      2.57 o
   1   4  10       35.36       32.49      4.19 o
   2   4  10       52.22       51.10      3.96 o
   3   4  10      254.65      261.60      6.80 o
   4   4  10        9.96       13.98      3.61 o
  -4   5  10        8.42        3.42      4.51 o
  -3   5  10       41.30       31.56      4.52 o
  -2   5  10       58.76       57.79      4.80 o
  -1   5  10       82.18       90.34      5.18 o
   0   5  10        5.45        4.77      2.19 o
   1   5  10        9.18        9.15      2.22 o
   2   5  10      139.46      142.71      6.05 o
   3   5  10       85.18      112.40      4.95 o
  -3   6  10        1.05        3.20      3.95 o
  -2   6  10      281.45      288.15     13.12 o
  -1   6  10       22.06       14.48      4.08 o
   0   6  10       21.09       18.89      3.66 o
   1   6  10       49.32       48.50      4.53 o
   2   6  10      427.04      405.26      9.61 o
   3   6  10        2.47        7.04      2.73 o
  -3   7  10        0.31        5.48      3.70 o
  -2   7  10       40.74       37.21      5.75 o
  -1   7  10       45.76       50.55      6.78 o
   0   7  10        0.11       -2.73      3.86 o
   1   7  10        0.23       -1.64      2.19 o
   2   7  10       85.07       83.39      5.87 o
   3   7  10       69.09       75.54      4.78 o
  -3   8  10       32.57       22.69      5.14 o
  -2   8  10        0.34        3.01      3.80 o
  -1   8  10      335.37      335.11     12.38 o
   0   8  10       88.05      103.57      9.13 o
   1   8  10        4.55       -0.30      4.40 o
   2   8  10       46.93       40.04      3.97 o
  -2   9  10       59.30       58.42      7.84 o
  -1   9  10        5.42        3.21      3.63 o
   0   9  10       34.24       38.65      5.49 o
   1   9  10        4.54        1.50      3.47 o
   2   9  10       78.35       72.47      8.45 o
  -1  10  10        3.67        5.91      4.83 o
   0  10  10        4.59        3.74      3.78 o
   1  10  10      132.14      146.20     26.31 o
 
